# Supplementary material for: Distribution and origins of Mycobacterium tuberculosis L4 in Southeast Asia
Source: Microb Genom. 2023 Feb 2;9(2):mgen000955. doi: 10.1099/mgen.0.000955 (PMC9997747; doi:10.1099/mgen.0.000955)
Supplement: Supplementary material 2 [file mgen-9-955-s002.xlsx]

## Sheet: Supplementary Table 1
Supplementary Table 1: A full line list of all lineage 4 readsets included in this analysis
Sample	Lineage	Country	Continent	Geographic area used for analysis	East and Southeast Asia?	Original Study	Year
ERR550622	lineage4.1.2.1	Congo	Africa	Africa	No	Malm, 2017, EID (10.3201/eid2303.160679)	2011
ERR550697	lineage4.1.2	Congo	Africa	Africa	No	Malm, 2017, EID (10.3201/eid2303.160679)	2011
ERR550723	lineage4.7	Congo	Africa	Africa	No	Malm, 2017, EID (10.3201/eid2303.160679)	2011
ERR550775	lineage4.9	Congo	Africa	Africa	No	Malm, 2017, EID (10.3201/eid2303.160679)	2011
ERR550798	lineage4.7	Congo	Africa	Africa	No	Malm, 2017, EID (10.3201/eid2303.160679)	2011
ERR550819	lineage4.7	Congo	Africa	Africa	No	Malm, 2017, EID (10.3201/eid2303.160679)	2011
ERR550879	lineage4.3.4.2	Congo	Africa	Africa	No	Malm, 2017, EID (10.3201/eid2303.160679)	2011
ERR550939	lineage4.7	Congo	Africa	Africa	No	Malm, 2017, EID (10.3201/eid2303.160679)	2011
ERR551039	lineage4.8	Congo	Africa	Africa	No	Malm, 2017, EID (10.3201/eid2303.160679)	2011
ERR551073	lineage4.6.1.2	Congo	Africa	Africa	No	Malm, 2017, EID (10.3201/eid2303.160679)	2011
ERR551075	lineage4.9	Congo	Africa	Africa	No	Malm, 2017, EID (10.3201/eid2303.160679)	2011
ERR551076	lineage4.9	Congo	Africa	Africa	No	Malm, 2017, EID (10.3201/eid2303.160679)	2011
ERR551092	lineage4.7	Congo	Africa	Africa	No	Malm, 2017, EID (10.3201/eid2303.160679)	2011
ERR551253	lineage4.6.1.2	Congo	Africa	Africa	No	Malm, 2017, EID (10.3201/eid2303.160679)	2011
ERR551354	lineage4.8	Congo	Africa	Africa	No	Malm, 2017, EID (10.3201/eid2303.160679)	2011
ERR551359	lineage4.6.1.2	Congo	Africa	Africa	No	Malm, 2017, EID (10.3201/eid2303.160679)	2011
ERR551367	lineage4.7	Congo	Africa	Africa	No	Malm, 2017, EID (10.3201/eid2303.160679)	2011
ERR551404	lineage4.3.3	Congo	Africa	Africa	No	Malm, 2017, EID (10.3201/eid2303.160679)	2011
ERR551416	lineage4.6.1.1	Congo	Africa	Africa	No	Malm, 2017, EID (10.3201/eid2303.160679)	2011
ERR551502	lineage4.3.3	Congo	Africa	Africa	No	Malm, 2017, EID (10.3201/eid2303.160679)	2011
ERR551583	lineage4.6.1.2	Congo	Africa	Africa	No	Malm, 2017, EID (10.3201/eid2303.160679)	2011
ERR551587	lineage4.7	Congo	Africa	Africa	No	Malm, 2017, EID (10.3201/eid2303.160679)	2011
ERR551590	lineage4.7	Congo	Africa	Africa	No	Malm, 2017, EID (10.3201/eid2303.160679)	2011
ERR551597	lineage4.7	Congo	Africa	Africa	No	Malm, 2017, EID (10.3201/eid2303.160679)	2011
ERR551676	lineage4.7	Congo	Africa	Africa	No	Malm, 2017, EID (10.3201/eid2303.160679)	2011
ERR551677	lineage4.7	Congo	Africa	Africa	No	Malm, 2017, EID (10.3201/eid2303.160679)	2011
ERR551685	lineage4.3.3	Congo	Africa	Africa	No	Malm, 2017, EID (10.3201/eid2303.160679)	2011
ERR551687	lineage4.7	Congo	Africa	Africa	No	Malm, 2017, EID (10.3201/eid2303.160679)	2011
ERR551789	lineage4.7	Congo	Africa	Africa	No	Malm, 2017, EID (10.3201/eid2303.160679)	2011
ERR551791	lineage4.7	Congo	Africa	Africa	No	Malm, 2017, EID (10.3201/eid2303.160679)	2011
ERR551808	lineage4.1.2.1	Congo	Africa	Africa	No	Malm, 2017, EID (10.3201/eid2303.160679)	2011
ERR551820	lineage4.3.3	Congo	Africa	Africa	No	Malm, 2017, EID (10.3201/eid2303.160679)	2011
ERR551929	lineage4.1.2	Congo	Africa	Africa	No	Malm, 2017, EID (10.3201/eid2303.160679)	2011
ERR551950	lineage4.7	Congo	Africa	Africa	No	Malm, 2017, EID (10.3201/eid2303.160679)	2011
ERR551961	lineage4.3.4.2	Congo	Africa	Africa	No	Malm, 2017, EID (10.3201/eid2303.160679)	2011
ERR552192	lineage4.1.2.1	Congo	Africa	Africa	No	Malm, 2017, EID (10.3201/eid2303.160679)	2011
ERR552392	lineage4.6.1.2	Congo	Africa	Africa	No	Malm, 2017, EID (10.3201/eid2303.160679)	2011
ERR552393	lineage4.6.1.2	Congo	Africa	Africa	No	Malm, 2017, EID (10.3201/eid2303.160679)	2011
ERR552448	lineage4.2.2	Congo	Africa	Africa	No	Malm, 2017, EID (10.3201/eid2303.160679)	2011
ERR552492	lineage4.7	Congo	Africa	Africa	No	Malm, 2017, EID (10.3201/eid2303.160679)	2011
ERR552529	lineage4.6.1.2	Congo	Africa	Africa	No	Malm, 2017, EID (10.3201/eid2303.160679)	2011
ERR552592	lineage4.3.3	Congo	Africa	Africa	No	Malm, 2017, EID (10.3201/eid2303.160679)	2011
ERR552617	lineage4.8	Congo	Africa	Africa	No	Malm, 2017, EID (10.3201/eid2303.160679)	2011
ERR552618	lineage4.8	Congo	Africa	Africa	No	Malm, 2017, EID (10.3201/eid2303.160679)	2011
ERR552634	lineage4.7	Congo	Africa	Africa	No	Malm, 2017, EID (10.3201/eid2303.160679)	2011
ERR552869	lineage4.6.1.2	Congo	Africa	Africa	No	Malm, 2017, EID (10.3201/eid2303.160679)	2011
ERR552919	lineage4.7	Congo	Africa	Africa	No	Malm, 2017, EID (10.3201/eid2303.160679)	2011
ERR553004	lineage4.7	Congo	Africa	Africa	No	Malm, 2017, EID (10.3201/eid2303.160679)	2011
ERR553057	lineage4.7	Congo	Africa	Africa	No	Malm, 2017, EID (10.3201/eid2303.160679)	2011
ERR553087	lineage4.7	Congo	Africa	Africa	No	Malm, 2017, EID (10.3201/eid2303.160679)	2011
ERR553103	lineage4.7	Congo	Africa	Africa	No	Malm, 2017, EID (10.3201/eid2303.160679)	2011
ERR553151	lineage4.1.1.1	Congo	Africa	Africa	No	Malm, 2017, EID (10.3201/eid2303.160679)	2011
ERR553229	lineage4.3.3	Congo	Africa	Africa	No	Malm, 2017, EID (10.3201/eid2303.160679)	2011
ERR553306	lineage4.3.4.2.1	Congo	Africa	Africa	No	Malm, 2017, EID (10.3201/eid2303.160679)	2011
ERR553316	lineage4.3.3	Congo	Africa	Africa	No	Malm, 2017, EID (10.3201/eid2303.160679)	2011
ERR553317	lineage4.7	Congo	Africa	Africa	No	Malm, 2017, EID (10.3201/eid2303.160679)	2011
ERR553380	lineage4.7	Congo	Africa	Africa	No	Malm, 2017, EID (10.3201/eid2303.160679)	2011
ERR234187	lineage4.6.2.2	Ghana	Africa	Africa	No	Comas, 2013, Nat Genet	#N/A
ERR234200	lineage4.6.2.2	Ghana	Africa	Africa	No	Comas, 2013, Nat Genet	#N/A
ERR234201	lineage4.1	Ghana	Africa	Africa	No	Comas, 2013, Nat Genet	#N/A
ERR234203	lineage4.1.1.3	Ghana	Africa	Africa	No	Comas, 2013, Nat Genet	#N/A
ERR234206	lineage4.8	Ghana	Africa	Africa	No	Comas, 2013, Nat Genet	#N/A
ERR234198	lineage4.1	Liberia	Africa	Africa	No	Comas, 2013, Nat Genet	#N/A
ERR245743	lineage4.7	Malawi	Africa	Africa	No	Guerra-Assunção et al., 2015, eLife	1997
ERR245744	lineage4.3.4.2.1	Malawi	Africa	Africa	No	Guerra-Assunção et al., 2015, eLife	1997
ERR245745	lineage4.3.4.1	Malawi	Africa	Africa	No	Guerra-Assunção et al., 2015, eLife	1997
ERR245746	lineage4.3.4.2.1	Malawi	Africa	Africa	No	Guerra-Assunção et al., 2015, eLife	1997
ERR245666	lineage4.3.4.2.1	Malawi	Africa	Africa	No	Guerra-Assunção et al., 2015, eLife	1999
ERR245749	lineage4.3.4.2.1	Malawi	Africa	Africa	No	Guerra-Assunção et al., 2015, eLife	1999
ERR245750	lineage4.3.4.2.1	Malawi	Africa	Africa	No	Guerra-Assunção et al., 2015, eLife	1999
ERR245752	lineage4.3.4.2.1	Malawi	Africa	Africa	No	Guerra-Assunção et al., 2015, eLife	2000
ERR245755	lineage4.3.4.2.1	Malawi	Africa	Africa	No	Guerra-Assunção et al., 2015, eLife	2000
ERR245756	lineage4.3.4.2.1	Malawi	Africa	Africa	No	Guerra-Assunção et al., 2015, eLife	2000
ERR245759	lineage4.1.2.1	Malawi	Africa	Africa	No	Guerra-Assunção et al., 2015, eLife	2000
ERR245667	lineage4.3.4.2.1	Malawi	Africa	Africa	No	Guerra-Assunção et al., 2015, eLife	2001
ERR245649	lineage4.8	Malawi	Africa	Africa	No	Guerra-Assunção et al., 2015, eLife	2004
ERR245650	lineage4.9	Malawi	Africa	Africa	No	Guerra-Assunção et al., 2015, eLife	2004
ERR245653	lineage4.9	Malawi	Africa	Africa	No	Guerra-Assunção et al., 2015, eLife	2004
ERR245658	lineage4.9	Malawi	Africa	Africa	No	Guerra-Assunção et al., 2015, eLife	2004
ERR245659	lineage4.9	Malawi	Africa	Africa	No	Guerra-Assunção et al., 2015, eLife	2004
ERR245661	lineage4.3.4.2.1	Malawi	Africa	Africa	No	Guerra-Assunção et al., 2015, eLife	2005
ERR245664	lineage4.3.4.2.1	Malawi	Africa	Africa	No	Guerra-Assunção et al., 2015, eLife	2005
ERR245673	lineage4.3.4.2.1	Malawi	Africa	Africa	No	Guerra-Assunção et al., 2015, eLife	2005
ERR245681	lineage4.3.4.2.1	Malawi	Africa	Africa	No	Guerra-Assunção et al., 2015, eLife	2005
ERR245700	lineage4.3.4.2.1	Malawi	Africa	Africa	No	Guerra-Assunção et al., 2015, eLife	2005
ERR245707	lineage4.3.4.2.1	Malawi	Africa	Africa	No	Guerra-Assunção et al., 2015, eLife	2005
ERR245718	lineage4.3.4.2.1	Malawi	Africa	Africa	No	Guerra-Assunção et al., 2015, eLife	2005
ERR245724	lineage4.3.4.2.1	Malawi	Africa	Africa	No	Guerra-Assunção et al., 2015, eLife	2005
ERR245685	lineage4.9	Malawi	Africa	Africa	No	Guerra-Assunção et al., 2015, eLife	2006
ERR245686	lineage4.3.4.2	Malawi	Africa	Africa	No	Guerra-Assunção et al., 2015, eLife	2006
ERR245693	lineage4.3.4.2.1	Malawi	Africa	Africa	No	Guerra-Assunção et al., 2015, eLife	2006
ERR245697	lineage4.3.4.1	Malawi	Africa	Africa	No	Guerra-Assunção et al., 2015, eLife	2006
ERR245706	lineage4.3.4.2.1	Malawi	Africa	Africa	No	Guerra-Assunção et al., 2015, eLife	2006
ERR245708	lineage4.3.4.2.1	Malawi	Africa	Africa	No	Guerra-Assunção et al., 2015, eLife	2006
ERR245709	lineage4.3.4.2.1	Malawi	Africa	Africa	No	Guerra-Assunção et al., 2015, eLife	2006
ERR245712	lineage4.9	Malawi	Africa	Africa	No	Guerra-Assunção et al., 2015, eLife	2006
ERR245714	lineage4.9	Malawi	Africa	Africa	No	Guerra-Assunção et al., 2015, eLife	2006
ERR245719	lineage4.9	Malawi	Africa	Africa	No	Guerra-Assunção et al., 2015, eLife	2007
ERR245725	lineage4.3.4.2.1	Malawi	Africa	Africa	No	Guerra-Assunção et al., 2015, eLife	2007
ERR245729	lineage4.3.4.2.1	Malawi	Africa	Africa	No	Guerra-Assunção et al., 2015, eLife	2007
ERR245730	lineage4.3.4.2.1	Malawi	Africa	Africa	No	Guerra-Assunção et al., 2015, eLife	2007
ERR245731	lineage4.9	Malawi	Africa	Africa	No	Guerra-Assunção et al., 2015, eLife	2007
ERR245733	lineage4.3.4.2.1	Malawi	Africa	Africa	No	Guerra-Assunção et al., 2015, eLife	2007
ERR245736	lineage4.9	Malawi	Africa	Africa	No	Guerra-Assunção et al., 2015, eLife	2007
ERR245737	lineage4.3.4.2.1	Malawi	Africa	Africa	No	Guerra-Assunção et al., 2015, eLife	2007
ERR245738	lineage4.3.4.2.1	Malawi	Africa	Africa	No	Guerra-Assunção et al., 2015, eLife	2007
ERR245740	lineage4.1.2	Malawi	Africa	Africa	No	Guerra-Assunção et al., 2015, eLife	2007
ERR245741	lineage4.3.4.2.1	Malawi	Africa	Africa	No	Guerra-Assunção et al., 2015, eLife	2008
SRR832991	lineage4.3.3	South Africa	Africa	Africa	No	Williams et al., 2015, EID (10.3201/eid2106.141903)	2008
SRR833024	lineage4.3.3	South Africa	Africa	Africa	No	Williams et al., 2015, EID (10.3201/eid2106.141903)	2008
SRR833028	lineage4.8	South Africa	Africa	Africa	No	Williams et al., 2015, EID (10.3201/eid2106.141903)	2008
SRR924700	lineage4.3.3	South Africa	Africa	Africa	No	Williams et al., 2015, EID (10.3201/eid2106.141903)	2008
SRR924701	lineage4.3.4.2.1	South Africa	Africa	Africa	No	Williams et al., 2015, EID (10.3201/eid2106.141903)	2008
SRR924707	lineage4.3.3	South Africa	Africa	Africa	No	Williams et al., 2015, EID (10.3201/eid2106.141903)	2008
ERR234161	lineage4.3.4.2.1	Tanzania	Africa	Africa	No	Comas, 2013, Nat Genet	#N/A
ERR234163	lineage4.6.1.2	Tanzania	Africa	Africa	No	Comas, 2013, Nat Genet	#N/A
ERR040113	lineage4.3.4.2.1	Uganda	Africa	Africa	No	Clark et al., 2013, PLoS ONE	2003
ERR040116	lineage4.3.4.2.1	Uganda	Africa	Africa	No	Clark et al., 2013, PLoS ONE	2003
ERR040122	lineage4.8	Uganda	Africa	Africa	No	Clark et al., 2013, PLoS ONE	2003
ERR040131	lineage4.6.1.2	Uganda	Africa	Africa	No	Clark et al., 2013, PLoS ONE	2003
ERR040142	lineage4.3.4.2.1	Uganda	Africa	Africa	No	Clark et al., 2013, PLoS ONE	2003
ERR038736	lineage4.3.4.2	Uganda	Africa	Africa	No	Clark et al., 2013, PLoS ONE	2004
ERR038739	lineage4.6.1.2	Uganda	Africa	Africa	No	Clark et al., 2013, PLoS ONE	2004
ERR038740	lineage4.6.1.2	Uganda	Africa	Africa	No	Clark et al., 2013, PLoS ONE	2004
ERR038744	lineage4.3.4.2.1	Uganda	Africa	Africa	No	Clark et al., 2013, PLoS ONE	2004
ERR040125	lineage4.6.1.2	Uganda	Africa	Africa	No	Clark et al., 2013, PLoS ONE	2004
ERR040127	lineage4.6.1.2	Uganda	Africa	Africa	No	Clark et al., 2013, PLoS ONE	2004
ERR040128	lineage4.4.1.1	Uganda	Africa	Africa	No	Clark et al., 2013, PLoS ONE	2004
ERR040130	lineage4.4.1.1	Uganda	Africa	Africa	No	Clark et al., 2013, PLoS ONE	2004
ERR040132	lineage4.3.3	Uganda	Africa	Africa	No	Clark et al., 2013, PLoS ONE	2004
ERR040135	lineage4.6.1.2	Uganda	Africa	Africa	No	Clark et al., 2013, PLoS ONE	2004
ERR040138	lineage4.9	Uganda	Africa	Africa	No	Clark et al., 2013, PLoS ONE	2004
ERR038741	lineage4.2.2	Uganda	Africa	Africa	No	Clark et al., 2013, PLoS ONE	2005
ERR038742	lineage4.8	Uganda	Africa	Africa	No	Clark et al., 2013, PLoS ONE	2005
ERR038745	lineage4.3.4.2.1	Uganda	Africa	Africa	No	Clark et al., 2013, PLoS ONE	2005
ERR038748	lineage4.6.1.2	Uganda	Africa	Africa	No	Clark et al., 2013, PLoS ONE	2005
ERR038749	lineage4.6.1.2	Uganda	Africa	Africa	No	Clark et al., 2013, PLoS ONE	2005
ERR038750	lineage4.6.1.2	Uganda	Africa	Africa	No	Clark et al., 2013, PLoS ONE	2005
ERR040124	lineage4.4.1.1	Uganda	Africa	Africa	No	Clark et al., 2013, PLoS ONE	2005
ERR038747	lineage4.8	Uganda	Africa	Africa	No	Clark et al., 2013, PLoS ONE	2006
ERR038754	lineage4.4.1.1	Uganda	Africa	Africa	No	Clark et al., 2013, PLoS ONE	2006
ERR234171	lineage4.6.1.2	Uganda	Africa	Africa	No	Comas, 2013, Nat Genet	#N/A
ERR234172	lineage4.6.1.1	Uganda	Africa	Africa	No	Comas, 2013, Nat Genet	#N/A
ERR234173	lineage4.6.1.1	Uganda	Africa	Africa	No	Comas, 2013, Nat Genet	#N/A
SRR4423137	lineage4.9	Bangladesh	Asia	Asia	No	Lempens et al., 2018, Sci. Rep.	#N/A
SRR4423142	lineage4.9	Bangladesh	Asia	Asia	No	Lempens et al., 2018, Sci. Rep.	#N/A
SRR4423143	lineage4.1.1.3	Bangladesh	Asia	Asia	No	Lempens et al., 2018, Sci. Rep.	#N/A
SRR4423144	lineage4.1.1.1	Bangladesh	Asia	Asia	No	Lempens et al., 2018, Sci. Rep.	#N/A
SRR4423149	lineage4.1.1.1	Bangladesh	Asia	Asia	No	Lempens et al., 2018, Sci. Rep.	#N/A
SRR4423150	lineage4.8	Bangladesh	Asia	Asia	No	Lempens et al., 2018, Sci. Rep.	#N/A
SRR4423152	lineage4.3.4.2	Bangladesh	Asia	Asia	No	Lempens et al., 2018, Sci. Rep.	#N/A
SRR4423155	lineage4	Bangladesh	Asia	Asia	No	Lempens et al., 2018, Sci. Rep.	#N/A
SRR4423157	lineage4.3.4.2	Bangladesh	Asia	Asia	No	Lempens et al., 2018, Sci. Rep.	#N/A
SRR4423163	lineage4.8	Bangladesh	Asia	Asia	No	Lempens et al., 2018, Sci. Rep.	#N/A
SRR4423168	lineage4.3.4.2	Bangladesh	Asia	Asia	No	Lempens et al., 2018, Sci. Rep.	#N/A
SRR4423169	lineage4.3.4.2	Bangladesh	Asia	Asia	No	Lempens et al., 2018, Sci. Rep.	#N/A
SRR4423172	lineage4.8	Bangladesh	Asia	Asia	No	Lempens et al., 2018, Sci. Rep.	#N/A
SRR4423175	lineage4.8	Bangladesh	Asia	Asia	No	Lempens et al., 2018, Sci. Rep.	#N/A
SRR4423179	lineage4	Bangladesh	Asia	Asia	No	Lempens et al., 2018, Sci. Rep.	#N/A
SRR4423181	lineage4	Bangladesh	Asia	Asia	No	Lempens et al., 2018, Sci. Rep.	#N/A
SRR1172792	lineage4.1.2.1	India	Asia	Asia	No	Manson et al., 2017, CID	2003
SRR1172989	lineage4.8	India	Asia	Asia	No	Manson et al., 2017, CID	2003
SRR1173015	lineage4.1.1.3	India	Asia	Asia	No	Manson et al., 2017, CID	2003
SRR5341248	lineage4.4	India	Asia	Asia	No	Chatterjee et al., 2017, Tuberculosis	2004
SRR1172738	lineage4.1.2.1	India	Asia	Asia	No	Manson et al., 2017, CID	2004
SRR5341233	lineage4.2.2	India	Asia	Asia	No	Chatterjee et al., 2017, Tuberculosis	2005
SRR5341253	lineage4.2.2	India	Asia	Asia	No	Chatterjee et al., 2017, Tuberculosis	2005
SRR5341254	lineage4.2.2	India	Asia	Asia	No	Chatterjee et al., 2017, Tuberculosis	2006
ERR1465923	lineage4.9	India	Asia	Asia	No	Stucki et al., 2016, Nat Genet	2007
SRR5341197	lineage4.4.1.2	India	Asia	Asia	No	Chatterjee et al., 2017, Tuberculosis	2014
SRR5341198	lineage4.4	India	Asia	Asia	No	Chatterjee et al., 2017, Tuberculosis	2014
SRR5341209	lineage4.8	India	Asia	Asia	No	Chatterjee et al., 2017, Tuberculosis	2014
SRR5341275	lineage4.2.2	India	Asia	Asia	No	Advani et al., 2019, Frontiers in Microbiology	#N/A
SRR5341282	lineage4.6	India	Asia	Asia	No	Advani et al., 2019, Frontiers in Microbiology	#N/A
SRR5341284	lineage4.5	India	Asia	Asia	No	Advani et al., 2019, Frontiers in Microbiology	#N/A
SRR5341291	lineage4.8	India	Asia	Asia	No	Advani et al., 2019, Frontiers in Microbiology	#N/A
SRR5341306	lineage4.4	India	Asia	Asia	No	Advani et al., 2019, Frontiers in Microbiology	#N/A
SRR5341329	lineage4.8	India	Asia	Asia	No	Advani et al., 2019, Frontiers in Microbiology	#N/A
SRR5341344	lineage4.6.2	India	Asia	Asia	No	Advani et al., 2019, Frontiers in Microbiology	#N/A
SRR5341351	lineage4.1.2.1	India	Asia	Asia	No	Advani et al., 2019, Frontiers in Microbiology	#N/A
SRR5341369	lineage4.9	India	Asia	Asia	No	Advani et al., 2019, Frontiers in Microbiology	#N/A
SRR5341372	lineage4.2.2	India	Asia	Asia	No	Advani et al., 2019, Frontiers in Microbiology	#N/A
SRR5341389	lineage4.5	India	Asia	Asia	No	Advani et al., 2019, Frontiers in Microbiology	#N/A
SRR5341404	lineage4.1.2.1	India	Asia	Asia	No	Advani et al., 2019, Frontiers in Microbiology	#N/A
SRR5341419	lineage4.1.1.3	India	Asia	Asia	No	Advani et al., 2019, Frontiers in Microbiology	#N/A
SRR5341449	lineage4.2.2	India	Asia	Asia	No	Advani et al., 2019, Frontiers in Microbiology	#N/A
SRR5341195	lineage4.1.2.1	India	Asia	Asia	No	Chatterjee et al., 2017, Tuberculosis	#N/A
SRR5341201	lineage4.9	India	Asia	Asia	No	Chatterjee et al., 2017, Tuberculosis	#N/A
SRR5341218	lineage4.3.3	India	Asia	Asia	No	Chatterjee et al., 2017, Tuberculosis	#N/A
SRR5341227	lineage4.3.3	India	Asia	Asia	No	Chatterjee et al., 2017, Tuberculosis	#N/A
SRR5341258	lineage4.9	India	Asia	Asia	No	Chatterjee et al., 2017, Tuberculosis	#N/A
SRR1172887	lineage4.1.1.1	India	Asia	Asia	No	Manson et al., 2017, CID	#N/A
SRR1173802	lineage4.4.1.1	India	Asia	Asia	No	Manson et al., 2017, CID	#N/A
SRR7898215	lineage4.1.2.1	India	Asia	Asia	No	Shanmugam et al., 2019, MRA	#N/A
SRR7898224	lineage4.1.2.1	India	Asia	Asia	No	Shanmugam et al., 2019, MRA	#N/A
SRR8003011	lineage4.8	India	Asia	Asia	No	Shanmugam et al., 2019, MRA	#N/A
ERR1465748	lineage4.1.2.1	Iraq	Asia	Asia	No	Stucki et al., 2016, Nat Genet	2000
ERR1193842	lineage4.3	Iraq	Asia	Asia	No	Stucki et al., 2016, Nat Genet	#N/A
ERR1193843	lineage4.3	Iraq	Asia	Asia	No	Stucki et al., 2016, Nat Genet	#N/A
ERR1193792	lineage4.3.3	Kazakhstan	Asia	Asia	No	Stucki et al., 2016, Nat Genet	#N/A
ERR1193797	lineage4.3.3	Kazakhstan	Asia	Asia	No	Stucki et al., 2016, Nat Genet	#N/A
ERR1193811	lineage4.3.3	Kazakhstan	Asia	Asia	No	Stucki et al., 2016, Nat Genet	#N/A
ERR1193665	lineage4.3.3	Nepal	Asia	Asia	No	Stucki et al., 2016, Nat Genet	#N/A
ERR1193732	lineage4.3.4.2	Nepal	Asia	Asia	No	Stucki et al., 2016, Nat Genet	#N/A
ERR1193763	lineage4.3	Nepal	Asia	Asia	No	Stucki et al., 2016, Nat Genet	#N/A
ERR1193764	lineage4.3.4.2	Nepal	Asia	Asia	No	Stucki et al., 2016, Nat Genet	#N/A
ERR1193765	lineage4.3.4.2	Nepal	Asia	Asia	No	Stucki et al., 2016, Nat Genet	#N/A
ERR1193766	lineage4.3	Nepal	Asia	Asia	No	Stucki et al., 2016, Nat Genet	#N/A
ERR1193767	lineage4.3.3	Nepal	Asia	Asia	No	Stucki et al., 2016, Nat Genet	#N/A
ERR1193800	lineage4.3.3	Nepal	Asia	Asia	No	Stucki et al., 2016, Nat Genet	#N/A
ERR1465743	lineage4.1.2.1	Nepal	Asia	Asia	No	Stucki et al., 2016, Nat Genet	#N/A
ERR688030	lineage4.9	Pakistan	Asia	Asia	No	Ali et al., 2015, PLOS ONE	#N/A
ERR688035	lineage4.1.1.3	Pakistan	Asia	Asia	No	Ali et al., 2015, PLOS ONE	#N/A
ERR688041	lineage4.9	Pakistan	Asia	Asia	No	Ali et al., 2015, PLOS ONE	#N/A
ERR688043	lineage4.8	Pakistan	Asia	Asia	No	Ali et al., 2015, PLOS ONE	#N/A
ERR1465735	lineage4.1.2.1	Sri Lanka	Asia	Asia	No	Stucki et al., 2016, Nat Genet	2003
ERR1465784	lineage4.1.2.1	Sri Lanka	Asia	Asia	No	Stucki et al., 2016, Nat Genet	2003
ERR1465806	lineage4.1.2.1	Sri Lanka	Asia	Asia	No	Stucki et al., 2016, Nat Genet	2003
ERR1465821	lineage4.1.2.1	Sri Lanka	Asia	Asia	No	Stucki et al., 2016, Nat Genet	2007
ERR1465786	lineage4.1.2.1	Sri Lanka	Asia	Asia	No	Stucki et al., 2016, Nat Genet	2008
ERR1465952	lineage4.9	Sri Lanka	Asia	Asia	No	Stucki et al., 2016, Nat Genet	2008
ERR1465795	lineage4.1.2.1	Sri Lanka	Asia	Asia	No	Stucki et al., 2016, Nat Genet	#N/A
ERR1465905	lineage4.8	Turkey	Asia	Asia	No	Stucki et al., 2016, Nat Genet	2007
ERR1465942	lineage4.8	Turkey	Asia	Asia	No	Stucki et al., 2016, Nat Genet	2007
ERR1465911	lineage4.8	Turkey	Asia	Asia	No	Stucki et al., 2016, Nat Genet	2008
ERR1465951	lineage4.8	Turkey	Asia	Asia	No	Stucki et al., 2016, Nat Genet	2008
ERR1193669	lineage4.3.3	Turkey	Asia	Asia	No	Stucki et al., 2016, Nat Genet	#N/A
ERR1193798	lineage4.3	Turkey	Asia	Asia	No	Stucki et al., 2016, Nat Genet	#N/A
ERR1193803	lineage4.3	Turkey	Asia	Asia	No	Stucki et al., 2016, Nat Genet	#N/A
ERR1193805	lineage4.3.3	Turkey	Asia	Asia	No	Stucki et al., 2016, Nat Genet	#N/A
ERR1193900	lineage4.3.3	Turkmenistan	Asia	Asia	No	Stucki et al., 2016, Nat Genet	#N/A
ERR1193901	lineage4.3.3	Turkmenistan	Asia	Asia	No	Stucki et al., 2016, Nat Genet	#N/A
ERR1193902	lineage4.3.3	Turkmenistan	Asia	Asia	No	Stucki et al., 2016, Nat Genet	#N/A
ERR1193863	lineage4.3.3	Uzbekistan	Asia	Asia	No	Stucki et al., 2016, Nat Genet	#N/A
ERR1193864	lineage4.3.3	Uzbekistan	Asia	Asia	No	Stucki et al., 2016, Nat Genet	#N/A
ERR1193865	lineage4.3.3	Uzbekistan	Asia	Asia	No	Stucki et al., 2016, Nat Genet	#N/A
ERR1193866	lineage4.3.3	Uzbekistan	Asia	Asia	No	Stucki et al., 2016, Nat Genet	#N/A
ERR1193903	lineage4.3.3	Uzbekistan	Asia	Asia	No	Stucki et al., 2016, Nat Genet	#N/A
ERR1193904	lineage4.3.3	Uzbekistan	Asia	Asia	No	Stucki et al., 2016, Nat Genet	#N/A
ERR1193905	lineage4.3.4.2	Uzbekistan	Asia	Asia	No	Stucki et al., 2016, Nat Genet	#N/A
ERR979062	lineage4.3.3	Denmark	Europe	Europe	No	Lillebaek, 2016, IJMM (10.1016/j.ijmm.2016.05.017)	1961
ERR979063	lineage4.3.3	Denmark	Europe	Europe	No	Lillebaek, 2016, IJMM (10.1016/j.ijmm.2016.05.017)	1961
ERR979065	lineage4.9	Denmark	Europe	Europe	No	Lillebaek, 2016, IJMM (10.1016/j.ijmm.2016.05.017)	1961
ERR979067	lineage4.1.2.1	Denmark	Europe	Europe	No	Lillebaek, 2016, IJMM (10.1016/j.ijmm.2016.05.017)	1962
ERR979075	lineage4.1.2.1	Denmark	Europe	Europe	No	Lillebaek, 2016, IJMM (10.1016/j.ijmm.2016.05.017)	1992
ERR979068	lineage4.3.3	Denmark	Europe	Europe	No	Lillebaek, 2016, IJMM (10.1016/j.ijmm.2016.05.017)	1994
ERR979069	lineage4.3.3	Denmark	Europe	Europe	No	Lillebaek, 2016, IJMM (10.1016/j.ijmm.2016.05.017)	1994
ERR979072	lineage4.1.2.1	Denmark	Europe	Europe	No	Lillebaek, 2016, IJMM (10.1016/j.ijmm.2016.05.017)	1997
ERR979071	lineage4.9	Denmark	Europe	Europe	No	Lillebaek, 2016, IJMM (10.1016/j.ijmm.2016.05.017)	1998
ERR979073	lineage4.1.2.1	Denmark	Europe	Europe	No	Lillebaek, 2016, IJMM (10.1016/j.ijmm.2016.05.017)	1999
ERR979074	lineage4.1.2.1	Denmark	Europe	Europe	No	Lillebaek, 2016, IJMM (10.1016/j.ijmm.2016.05.017)	1999
ERR234154	lineage4.2.2.1	Germany	Europe	Europe	No	Comas, 2013, Nat Genet	#N/A
ERR234174	lineage4.4.1.1	Germany	Europe	Europe	No	Comas, 2013, Nat Genet	#N/A
ERR234175	lineage4.1.2.1	Germany	Europe	Europe	No	Comas, 2013, Nat Genet	#N/A
ERR234177	lineage4.2.1	Germany	Europe	Europe	No	Comas, 2013, Nat Genet	#N/A
ERR025450	lineage4.3.2	Netherlands	Europe	Europe	No	Bryant et al., 2013, BMC Infectious Diseases	1992
ERR025453	lineage4.3.2	Netherlands	Europe	Europe	No	Bryant et al., 2013, BMC Infectious Diseases	1992
ERR025455	lineage4.3.2	Netherlands	Europe	Europe	No	Bryant et al., 2013, BMC Infectious Diseases	1992
ERR024344	lineage4.3.2	Netherlands	Europe	Europe	No	Bryant et al., 2013, BMC Infectious Diseases	1993
ERR025438	lineage4.2.2.1	Netherlands	Europe	Europe	No	Bryant et al., 2013, BMC Infectious Diseases	1993
ERR025454	lineage4.3.2	Netherlands	Europe	Europe	No	Bryant et al., 2013, BMC Infectious Diseases	1993
ERR025458	lineage4.3.2	Netherlands	Europe	Europe	No	Bryant et al., 2013, BMC Infectious Diseases	1993
ERR023757	lineage4.1.2.1	Netherlands	Europe	Europe	No	Bryant et al., 2013, BMC Infectious Diseases	1994
ERR023760	lineage4.1.2.1	Netherlands	Europe	Europe	No	Bryant et al., 2013, BMC Infectious Diseases	1994
ERR024346	lineage4.3.2	Netherlands	Europe	Europe	No	Bryant et al., 2013, BMC Infectious Diseases	1994
ERR024347	lineage4.3.2	Netherlands	Europe	Europe	No	Bryant et al., 2013, BMC Infectious Diseases	1994
ERR025434	lineage4.2.2.1	Netherlands	Europe	Europe	No	Bryant et al., 2013, BMC Infectious Diseases	1994
ERR025435	lineage4.2.2.1	Netherlands	Europe	Europe	No	Bryant et al., 2013, BMC Infectious Diseases	1994
ERR025451	lineage4.3.2	Netherlands	Europe	Europe	No	Bryant et al., 2013, BMC Infectious Diseases	1994
ERR025459	lineage4.3.2	Netherlands	Europe	Europe	No	Bryant et al., 2013, BMC Infectious Diseases	1994
ERR025460	lineage4.3.2	Netherlands	Europe	Europe	No	Bryant et al., 2013, BMC Infectious Diseases	1994
ERR028615	lineage4.2.2.1	Netherlands	Europe	Europe	No	Bryant et al., 2013, BMC Infectious Diseases	1994
ERR028616	lineage4.2.2.1	Netherlands	Europe	Europe	No	Bryant et al., 2013, BMC Infectious Diseases	1994
ERR257891	lineage4.3.1	Netherlands	Europe	Europe	No	Bryant et al., 2013, BMC Infectious Diseases	1994
ERR257892	lineage4.3.1	Netherlands	Europe	Europe	No	Bryant et al., 2013, BMC Infectious Diseases	1994
ERR257893	lineage4.8	Netherlands	Europe	Europe	No	Bryant et al., 2013, BMC Infectious Diseases	1994
ERR257910	lineage4.3.4.2	Netherlands	Europe	Europe	No	Bryant et al., 2013, BMC Infectious Diseases	1994
ERR025427	lineage4.2.2.1	Netherlands	Europe	Europe	No	Bryant et al., 2013, BMC Infectious Diseases	1995
ERR025436	lineage4.2.2.1	Netherlands	Europe	Europe	No	Bryant et al., 2013, BMC Infectious Diseases	1995
ERR028624	lineage4.1.2.1	Netherlands	Europe	Europe	No	Bryant et al., 2013, BMC Infectious Diseases	1995
ERR257894	lineage4.8	Netherlands	Europe	Europe	No	Bryant et al., 2013, BMC Infectious Diseases	1995
ERR257895	lineage4.8	Netherlands	Europe	Europe	No	Bryant et al., 2013, BMC Infectious Diseases	1995
ERR257931	lineage4.1.2.1	Netherlands	Europe	Europe	No	Bryant et al., 2013, BMC Infectious Diseases	1995
ERR023739	lineage4.1.2.1	Netherlands	Europe	Europe	No	Bryant et al., 2013, BMC Infectious Diseases	1996
ERR023740	lineage4.1.2.1	Netherlands	Europe	Europe	No	Bryant et al., 2013, BMC Infectious Diseases	1996
ERR023761	lineage4.3.2	Netherlands	Europe	Europe	No	Bryant et al., 2013, BMC Infectious Diseases	1996
ERR025420	lineage4.1.2.1	Netherlands	Europe	Europe	No	Bryant et al., 2013, BMC Infectious Diseases	1996
ERR025432	lineage4.2.2.1	Netherlands	Europe	Europe	No	Bryant et al., 2013, BMC Infectious Diseases	1996
ERR025440	lineage4.1.2.1	Netherlands	Europe	Europe	No	Bryant et al., 2013, BMC Infectious Diseases	1996
ERR028629	lineage4.3.4.2	Netherlands	Europe	Europe	No	Bryant et al., 2013, BMC Infectious Diseases	1996
ERR257896	lineage4.1.2.1	Netherlands	Europe	Europe	No	Bryant et al., 2013, BMC Infectious Diseases	1996
ERR257897	lineage4.1.2.1	Netherlands	Europe	Europe	No	Bryant et al., 2013, BMC Infectious Diseases	1996
ERR257932	lineage4.1.2.1	Netherlands	Europe	Europe	No	Bryant et al., 2013, BMC Infectious Diseases	1996
ERR023732	lineage4.1.2.1	Netherlands	Europe	Europe	No	Bryant et al., 2013, BMC Infectious Diseases	1997
ERR023758	lineage4.1.2.1	Netherlands	Europe	Europe	No	Bryant et al., 2013, BMC Infectious Diseases	1997
ERR025421	lineage4.1.2.1	Netherlands	Europe	Europe	No	Bryant et al., 2013, BMC Infectious Diseases	1997
ERR028608	lineage4.4.1.2	Netherlands	Europe	Europe	No	Bryant et al., 2013, BMC Infectious Diseases	1997
ERR028613	lineage4.1.2.1	Netherlands	Europe	Europe	No	Bryant et al., 2013, BMC Infectious Diseases	1997
ERR257898	lineage4.4.1.2	Netherlands	Europe	Europe	No	Bryant et al., 2013, BMC Infectious Diseases	1997
ERR257899	lineage4.4.1.2	Netherlands	Europe	Europe	No	Bryant et al., 2013, BMC Infectious Diseases	1997
ERR257900	lineage4.8	Netherlands	Europe	Europe	No	Bryant et al., 2013, BMC Infectious Diseases	1997
ERR257901	lineage4.8	Netherlands	Europe	Europe	No	Bryant et al., 2013, BMC Infectious Diseases	1997
ERR257911	lineage4.3.4.2	Netherlands	Europe	Europe	No	Bryant et al., 2013, BMC Infectious Diseases	1997
ERR257912	lineage4.3.4.2	Netherlands	Europe	Europe	No	Bryant et al., 2013, BMC Infectious Diseases	1997
ERR257915	lineage4.3.4.2	Netherlands	Europe	Europe	No	Bryant et al., 2013, BMC Infectious Diseases	1997
ERR028612	lineage4.1.2.1	Netherlands	Europe	Europe	No	Bryant et al., 2013, BMC Infectious Diseases	1998
ERR028617	lineage4.2.2.1	Netherlands	Europe	Europe	No	Bryant et al., 2013, BMC Infectious Diseases	1998
ERR257902	lineage4.3.1	Netherlands	Europe	Europe	No	Bryant et al., 2013, BMC Infectious Diseases	1998
ERR257903	lineage4.4.1.2	Netherlands	Europe	Europe	No	Bryant et al., 2013, BMC Infectious Diseases	1998
ERR257904	lineage4.1.2.1	Netherlands	Europe	Europe	No	Bryant et al., 2013, BMC Infectious Diseases	1998
ERR257905	lineage4.2.2.1	Netherlands	Europe	Europe	No	Bryant et al., 2013, BMC Infectious Diseases	1998
ERR257906	lineage4.2.2.1	Netherlands	Europe	Europe	No	Bryant et al., 2013, BMC Infectious Diseases	1998
ERR257917	lineage4.3.4.2	Netherlands	Europe	Europe	No	Bryant et al., 2013, BMC Infectious Diseases	1998
ERR257933	lineage4.1.2.1	Netherlands	Europe	Europe	No	Bryant et al., 2013, BMC Infectious Diseases	1998
ERR257934	lineage4.1.2.1	Netherlands	Europe	Europe	No	Bryant et al., 2013, BMC Infectious Diseases	1998
ERR023729	lineage4.7	Netherlands	Europe	Europe	No	Bryant et al., 2013, BMC Infectious Diseases	1999
ERR023746	lineage4.1.2.1	Netherlands	Europe	Europe	No	Bryant et al., 2013, BMC Infectious Diseases	1999
ERR024359	lineage4.4.1.1	Netherlands	Europe	Europe	No	Bryant et al., 2013, BMC Infectious Diseases	1999
ERR025414	lineage4.1.2.1	Netherlands	Europe	Europe	No	Bryant et al., 2013, BMC Infectious Diseases	1999
ERR025416	lineage4.3.2	Netherlands	Europe	Europe	No	Bryant et al., 2013, BMC Infectious Diseases	1999
ERR025417	lineage4.1.2.1	Netherlands	Europe	Europe	No	Bryant et al., 2013, BMC Infectious Diseases	1999
ERR025418	lineage4.1.2.1	Netherlands	Europe	Europe	No	Bryant et al., 2013, BMC Infectious Diseases	1999
ERR025419	lineage4.1.2.1	Netherlands	Europe	Europe	No	Bryant et al., 2013, BMC Infectious Diseases	1999
ERR025426	lineage4.1.2.1	Netherlands	Europe	Europe	No	Bryant et al., 2013, BMC Infectious Diseases	1999
ERR025429	lineage4.1.2.1	Netherlands	Europe	Europe	No	Bryant et al., 2013, BMC Infectious Diseases	1999
ERR025430	lineage4.1.2.1	Netherlands	Europe	Europe	No	Bryant et al., 2013, BMC Infectious Diseases	1999
ERR025452	lineage4.8	Netherlands	Europe	Europe	No	Bryant et al., 2013, BMC Infectious Diseases	1999
ERR025456	lineage4.3.4.2	Netherlands	Europe	Europe	No	Bryant et al., 2013, BMC Infectious Diseases	1999
ERR026475	lineage4.8	Netherlands	Europe	Europe	No	Bryant et al., 2013, BMC Infectious Diseases	1999
ERR026476	lineage4.2.2	Netherlands	Europe	Europe	No	Bryant et al., 2013, BMC Infectious Diseases	1999
ERR028621	lineage4.8	Netherlands	Europe	Europe	No	Bryant et al., 2013, BMC Infectious Diseases	1999
ERR028625	lineage4.1.2.1	Netherlands	Europe	Europe	No	Bryant et al., 2013, BMC Infectious Diseases	1999
ERR028626	lineage4.1.2.1	Netherlands	Europe	Europe	No	Bryant et al., 2013, BMC Infectious Diseases	1999
ERR029201	lineage4.8	Netherlands	Europe	Europe	No	Bryant et al., 2013, BMC Infectious Diseases	1999
ERR029204	lineage4.2.2	Netherlands	Europe	Europe	No	Bryant et al., 2013, BMC Infectious Diseases	1999
ERR257907	lineage4.2.2.1	Netherlands	Europe	Europe	No	Bryant et al., 2013, BMC Infectious Diseases	1999
ERR257908	lineage4.4.1.2	Netherlands	Europe	Europe	No	Bryant et al., 2013, BMC Infectious Diseases	1999
ERR257935	lineage4.1.2.1	Netherlands	Europe	Europe	No	Bryant et al., 2013, BMC Infectious Diseases	1999
ERR023747	lineage4.1.2.1	Netherlands	Europe	Europe	No	Bryant et al., 2013, BMC Infectious Diseases	2000
ERR024355	lineage4.8	Netherlands	Europe	Europe	No	Bryant et al., 2013, BMC Infectious Diseases	2000
ERR025431	lineage4.1.2.1	Netherlands	Europe	Europe	No	Bryant et al., 2013, BMC Infectious Diseases	2000
ERR257886	lineage4	Netherlands	Europe	Europe	No	Bryant et al., 2013, BMC Infectious Diseases	2000
ERR023759	lineage4.1.2.1	Netherlands	Europe	Europe	No	Bryant et al., 2013, BMC Infectious Diseases	2001
ERR024345	lineage4.3.2	Netherlands	Europe	Europe	No	Bryant et al., 2013, BMC Infectious Diseases	2001
ERR028610	lineage4.3.4.2	Netherlands	Europe	Europe	No	Bryant et al., 2013, BMC Infectious Diseases	2001
ERR023764	lineage4.3.2	Netherlands	Europe	Europe	No	Bryant et al., 2013, BMC Infectious Diseases	2002
ERR024340	lineage4.3.2	Netherlands	Europe	Europe	No	Bryant et al., 2013, BMC Infectious Diseases	2002
ERR025422	lineage4.1.2.1	Netherlands	Europe	Europe	No	Bryant et al., 2013, BMC Infectious Diseases	2002
ERR025423	lineage4.1.2.1	Netherlands	Europe	Europe	No	Bryant et al., 2013, BMC Infectious Diseases	2003
ERR025433	lineage4.2.2.1	Netherlands	Europe	Europe	No	Bryant et al., 2013, BMC Infectious Diseases	2003
ERR023737	lineage4.7	Netherlands	Europe	Europe	No	Bryant et al., 2013, BMC Infectious Diseases	2004
ERR024343	lineage4.3	Netherlands	Europe	Europe	No	Bryant et al., 2013, BMC Infectious Diseases	2004
ERR025428	lineage4.2.2.1	Netherlands	Europe	Europe	No	Bryant et al., 2013, BMC Infectious Diseases	2004
ERR025457	lineage4.3.4.1	Netherlands	Europe	Europe	No	Bryant et al., 2013, BMC Infectious Diseases	2004
ERR028620	lineage4.3.4.1	Netherlands	Europe	Europe	No	Bryant et al., 2013, BMC Infectious Diseases	2004
ERR257909	lineage4.7	Netherlands	Europe	Europe	No	Bryant et al., 2013, BMC Infectious Diseases	2004
ERR023738	lineage4.7	Netherlands	Europe	Europe	No	Bryant et al., 2013, BMC Infectious Diseases	2005
ERR026472	lineage4.8	Netherlands	Europe	Europe	No	Bryant et al., 2013, BMC Infectious Diseases	2005
ERR023731	lineage4.1.2.1	Netherlands	Europe	Europe	No	Bryant et al., 2013, BMC Infectious Diseases	2006
ERR025424	lineage4.1.2.1	Netherlands	Europe	Europe	No	Bryant et al., 2013, BMC Infectious Diseases	2006
ERR025441	lineage4.1.2.1	Netherlands	Europe	Europe	No	Bryant et al., 2013, BMC Infectious Diseases	2006
ERR028622	lineage4.1.2.1	Netherlands	Europe	Europe	No	Bryant et al., 2013, BMC Infectious Diseases	2006
ERR028628	lineage4.3.2	Netherlands	Europe	Europe	No	Bryant et al., 2013, BMC Infectious Diseases	2007
ERR029202	lineage4.8	Netherlands	Europe	Europe	No	Bryant et al., 2013, BMC Infectious Diseases	2007
ERR029211	lineage4.8	Netherlands	Europe	Europe	No	Bryant et al., 2013, BMC Infectious Diseases	2007
ERR025415	lineage4.1.2	Netherlands	Europe	Europe	No	Bryant et al., 2013, BMC Infectious Diseases	2008
ERR257880	lineage4.1.2.1	Netherlands	Europe	Europe	No	Bryant et al., 2013, BMC Infectious Diseases	2008
ERR275225	lineage4.3.4.2	Portugal	Europe	Europe	No	Perdigão, 2014, BMC Genomics (10.1186/1471-2164-15-991)	1995
ERR275185	lineage4.3.4.2	Portugal	Europe	Europe	No	Perdigão, 2014, BMC Genomics (10.1186/1471-2164-15-991)	1997
ERR275186	lineage4.3.4.2	Portugal	Europe	Europe	No	Perdigão, 2014, BMC Genomics (10.1186/1471-2164-15-991)	1998
ERR275228	lineage4.3.4.1	Portugal	Europe	Europe	No	Perdigão, 2014, BMC Genomics (10.1186/1471-2164-15-991)	2003
ERR275213	lineage4.3.4.1	Portugal	Europe	Europe	No	Perdigão, 2014, BMC Genomics (10.1186/1471-2164-15-991)	2006
ERR275181	lineage4.8	Portugal	Europe	Europe	No	Perdigão, 2014, BMC Genomics (10.1186/1471-2164-15-991)	2008
ERR275182	lineage4.3.4.2	Portugal	Europe	Europe	No	Perdigão, 2014, BMC Genomics (10.1186/1471-2164-15-991)	2008
ERR275183	lineage4.3.4.2	Portugal	Europe	Europe	No	Perdigão, 2014, BMC Genomics (10.1186/1471-2164-15-991)	2008
ERR275184	lineage4.3.4.2	Portugal	Europe	Europe	No	Perdigão, 2014, BMC Genomics (10.1186/1471-2164-15-991)	2008
ERR275189	lineage4.3.4.2	Portugal	Europe	Europe	No	Perdigão, 2014, BMC Genomics (10.1186/1471-2164-15-991)	2008
ERR275190	lineage4.3.4.1	Portugal	Europe	Europe	No	Perdigão, 2014, BMC Genomics (10.1186/1471-2164-15-991)	2008
ERR275191	lineage4.3.4.2	Portugal	Europe	Europe	No	Perdigão, 2014, BMC Genomics (10.1186/1471-2164-15-991)	2008
ERR275192	lineage4.3.4.2	Portugal	Europe	Europe	No	Perdigão, 2014, BMC Genomics (10.1186/1471-2164-15-991)	2008
ERR275197	lineage4.3.4.2	Portugal	Europe	Europe	No	Perdigão, 2014, BMC Genomics (10.1186/1471-2164-15-991)	2008
ERR275212	lineage4.3.4.2	Portugal	Europe	Europe	No	Perdigão, 2014, BMC Genomics (10.1186/1471-2164-15-991)	2008
ERR275214	lineage4.3.4.1	Portugal	Europe	Europe	No	Perdigão, 2014, BMC Genomics (10.1186/1471-2164-15-991)	2008
ERR275227	lineage4.3.4.2	Portugal	Europe	Europe	No	Perdigão, 2014, BMC Genomics (10.1186/1471-2164-15-991)	2008
ERR275229	lineage4.3.4.2	Portugal	Europe	Europe	No	Perdigão, 2014, BMC Genomics (10.1186/1471-2164-15-991)	2008
ERR275236	lineage4.8	Portugal	Europe	Europe	No	Perdigão, 2014, BMC Genomics (10.1186/1471-2164-15-991)	2008
ERR275193	lineage4.3.4.2	Portugal	Europe	Europe	No	Perdigão, 2014, BMC Genomics (10.1186/1471-2164-15-991)	2009
ERR275196	lineage4.3.3	Portugal	Europe	Europe	No	Perdigão, 2014, BMC Genomics (10.1186/1471-2164-15-991)	2009
ERR275198	lineage4.3.4.1	Portugal	Europe	Europe	No	Perdigão, 2014, BMC Genomics (10.1186/1471-2164-15-991)	2009
ERR275199	lineage4.3.4.2	Portugal	Europe	Europe	No	Perdigão, 2014, BMC Genomics (10.1186/1471-2164-15-991)	2009
ERR275200	lineage4.3.4.2	Portugal	Europe	Europe	No	Perdigão, 2014, BMC Genomics (10.1186/1471-2164-15-991)	2009
ERR275201	lineage4.3.4.2.1	Portugal	Europe	Europe	No	Perdigão, 2014, BMC Genomics (10.1186/1471-2164-15-991)	2009
ERR275202	lineage4.3.4.2	Portugal	Europe	Europe	No	Perdigão, 2014, BMC Genomics (10.1186/1471-2164-15-991)	2009
ERR275203	lineage4.3.4.2	Portugal	Europe	Europe	No	Perdigão, 2014, BMC Genomics (10.1186/1471-2164-15-991)	2009
ERR275220	lineage4.3.4.2	Portugal	Europe	Europe	No	Perdigão, 2014, BMC Genomics (10.1186/1471-2164-15-991)	2009
ERR275224	lineage4.3.4.2	Portugal	Europe	Europe	No	Perdigão, 2014, BMC Genomics (10.1186/1471-2164-15-991)	2009
ERR275231	lineage4.3.4.1	Portugal	Europe	Europe	No	Perdigão, 2014, BMC Genomics (10.1186/1471-2164-15-991)	2009
ERR275232	lineage4.1.1.1	Portugal	Europe	Europe	No	Perdigão, 2014, BMC Genomics (10.1186/1471-2164-15-991)	2009
ERR275235	lineage4.3.4.1	Portugal	Europe	Europe	No	Perdigão, 2014, BMC Genomics (10.1186/1471-2164-15-991)	2009
ERR275206	lineage4.3.4.2	Portugal	Europe	Europe	No	Perdigão, 2014, BMC Genomics (10.1186/1471-2164-15-991)	2010
ERR275207	lineage4.3.4.2	Portugal	Europe	Europe	No	Perdigão, 2014, BMC Genomics (10.1186/1471-2164-15-991)	2010
ERR275208	lineage4.1.1.3	Portugal	Europe	Europe	No	Perdigão, 2014, BMC Genomics (10.1186/1471-2164-15-991)	2010
ERR275209	lineage4.3.3	Portugal	Europe	Europe	No	Perdigão, 2014, BMC Genomics (10.1186/1471-2164-15-991)	2010
ERR275210	lineage4.3.4.2	Portugal	Europe	Europe	No	Perdigão, 2014, BMC Genomics (10.1186/1471-2164-15-991)	2010
ERR275211	lineage4.3.4.2	Portugal	Europe	Europe	No	Perdigão, 2014, BMC Genomics (10.1186/1471-2164-15-991)	2010
ERR275217	lineage4.3.4.2	Portugal	Europe	Europe	No	Perdigão, 2014, BMC Genomics (10.1186/1471-2164-15-991)	2010
ERR275218	lineage4.1.2.1	Portugal	Europe	Europe	No	Perdigão, 2014, BMC Genomics (10.1186/1471-2164-15-991)	2010
ERR275219	lineage4.3.4.2	Portugal	Europe	Europe	No	Perdigão, 2014, BMC Genomics (10.1186/1471-2164-15-991)	2011
ERR275221	lineage4.3.4.2	Portugal	Europe	Europe	No	Perdigão, 2014, BMC Genomics (10.1186/1471-2164-15-991)	2011
ERR275222	lineage4.3.4.2	Portugal	Europe	Europe	No	Perdigão, 2014, BMC Genomics (10.1186/1471-2164-15-991)	2011
ERR275230	lineage4.3.4.2	Portugal	Europe	Europe	No	Perdigão, 2014, BMC Genomics (10.1186/1471-2164-15-991)	2011
ERR017793	lineage4.6.2.2	Russia	Europe	Europe	No	Casali, 2012, Genome Res; Casali 2014, Nat Genet	2008
ERR017800	lineage4.9	Russia	Europe	Europe	No	Casali, 2012, Genome Res; Casali 2014, Nat Genet	2008
ERR027469	lineage4.8	Russia	Europe	Europe	No	Casali, 2012, Genome Res; Casali 2014, Nat Genet	2008
ERR067577	lineage4.2.1	Russia	Europe	Europe	No	Casali, 2012, Genome Res; Casali 2014, Nat Genet	2008
ERR067579	lineage4.8	Russia	Europe	Europe	No	Casali, 2012, Genome Res; Casali 2014, Nat Genet	2008
ERR067585	lineage4.3.3	Russia	Europe	Europe	No	Casali, 2012, Genome Res; Casali 2014, Nat Genet	2008
ERR067591	lineage4.3.3	Russia	Europe	Europe	No	Casali, 2012, Genome Res; Casali 2014, Nat Genet	2008
ERR067601	lineage4.3.3	Russia	Europe	Europe	No	Casali, 2012, Genome Res; Casali 2014, Nat Genet	2008
ERR067602	lineage4.8	Russia	Europe	Europe	No	Casali, 2012, Genome Res; Casali 2014, Nat Genet	2008
ERR067603	lineage4.1.2.1	Russia	Europe	Europe	No	Casali, 2012, Genome Res; Casali 2014, Nat Genet	2008
ERR067606	lineage4.2.1	Russia	Europe	Europe	No	Casali, 2012, Genome Res; Casali 2014, Nat Genet	2008
ERR067607	lineage4.3.3	Russia	Europe	Europe	No	Casali, 2012, Genome Res; Casali 2014, Nat Genet	2008
ERR067609	lineage4.2.1	Russia	Europe	Europe	No	Casali, 2012, Genome Res; Casali 2014, Nat Genet	2008
ERR067612	lineage4.3.3	Russia	Europe	Europe	No	Casali, 2012, Genome Res; Casali 2014, Nat Genet	2008
ERR067614	lineage4.8	Russia	Europe	Europe	No	Casali, 2012, Genome Res; Casali 2014, Nat Genet	2008
ERR067615	lineage4.2.1	Russia	Europe	Europe	No	Casali, 2012, Genome Res; Casali 2014, Nat Genet	2008
ERR067616	lineage4.1.2.1	Russia	Europe	Europe	No	Casali, 2012, Genome Res; Casali 2014, Nat Genet	2008
ERR067617	lineage4.1.2.1	Russia	Europe	Europe	No	Casali, 2012, Genome Res; Casali 2014, Nat Genet	2008
ERR067624	lineage4.3.3	Russia	Europe	Europe	No	Casali, 2012, Genome Res; Casali 2014, Nat Genet	2008
ERR067629	lineage4.2.1	Russia	Europe	Europe	No	Casali, 2012, Genome Res; Casali 2014, Nat Genet	2008
ERR067693	lineage4.3.4.1	Russia	Europe	Europe	No	Casali, 2012, Genome Res; Casali 2014, Nat Genet	2008
ERR067697	lineage4.1.2.1	Russia	Europe	Europe	No	Casali, 2012, Genome Res; Casali 2014, Nat Genet	2008
ERR067719	lineage4.8	Russia	Europe	Europe	No	Casali, 2012, Genome Res; Casali 2014, Nat Genet	2008
ERR067725	lineage4.2.1	Russia	Europe	Europe	No	Casali, 2012, Genome Res; Casali 2014, Nat Genet	2008
ERR067726	lineage4.8	Russia	Europe	Europe	No	Casali, 2012, Genome Res; Casali 2014, Nat Genet	2008
ERR067727	lineage4.3.3	Russia	Europe	Europe	No	Casali, 2012, Genome Res; Casali 2014, Nat Genet	2008
ERR067728	lineage4.2.1	Russia	Europe	Europe	No	Casali, 2012, Genome Res; Casali 2014, Nat Genet	2008
ERR067729	lineage4.3.3	Russia	Europe	Europe	No	Casali, 2012, Genome Res; Casali 2014, Nat Genet	2008
ERR067730	lineage4.1.2.1	Russia	Europe	Europe	No	Casali, 2012, Genome Res; Casali 2014, Nat Genet	2008
ERR067731	lineage4.2.1	Russia	Europe	Europe	No	Casali, 2012, Genome Res; Casali 2014, Nat Genet	2008
ERR067733	lineage4.2.1	Russia	Europe	Europe	No	Casali, 2012, Genome Res; Casali 2014, Nat Genet	2008
ERR067734	lineage4.1.2	Russia	Europe	Europe	No	Casali, 2012, Genome Res; Casali 2014, Nat Genet	2008
ERR067735	lineage4.8	Russia	Europe	Europe	No	Casali, 2012, Genome Res; Casali 2014, Nat Genet	2008
ERR067737	lineage4.3.3	Russia	Europe	Europe	No	Casali, 2012, Genome Res; Casali 2014, Nat Genet	2008
ERR067747	lineage4.3.3	Russia	Europe	Europe	No	Casali, 2012, Genome Res; Casali 2014, Nat Genet	2008
ERR067748	lineage4.2.1	Russia	Europe	Europe	No	Casali, 2012, Genome Res; Casali 2014, Nat Genet	2008
ERR067751	lineage4.1.2	Russia	Europe	Europe	No	Casali, 2012, Genome Res; Casali 2014, Nat Genet	2008
ERR067752	lineage4.2.1	Russia	Europe	Europe	No	Casali, 2012, Genome Res; Casali 2014, Nat Genet	2008
ERR067753	lineage4.2.1	Russia	Europe	Europe	No	Casali, 2012, Genome Res; Casali 2014, Nat Genet	2008
ERR067756	lineage4.8	Russia	Europe	Europe	No	Casali, 2012, Genome Res; Casali 2014, Nat Genet	2008
ERR067757	lineage4.2.1	Russia	Europe	Europe	No	Casali, 2012, Genome Res; Casali 2014, Nat Genet	2008
ERR067763	lineage4.8	Russia	Europe	Europe	No	Casali, 2012, Genome Res; Casali 2014, Nat Genet	2008
ERR067767	lineage4.3.3	Russia	Europe	Europe	No	Casali, 2012, Genome Res; Casali 2014, Nat Genet	2008
ERR067596	lineage4.2.1	Russia	Europe	Europe	No	Casali, 2012, Genome Res; Casali 2014, Nat Genet	2009
ERR067597	lineage4.2.1	Russia	Europe	Europe	No	Casali, 2012, Genome Res; Casali 2014, Nat Genet	2009
ERR067599	lineage4.3.3	Russia	Europe	Europe	No	Casali, 2012, Genome Res; Casali 2014, Nat Genet	2009
ERR067632	lineage4.2.1	Russia	Europe	Europe	No	Casali, 2012, Genome Res; Casali 2014, Nat Genet	2009
ERR067634	lineage4.3.3	Russia	Europe	Europe	No	Casali, 2012, Genome Res; Casali 2014, Nat Genet	2009
ERR067640	lineage4.8	Russia	Europe	Europe	No	Casali, 2012, Genome Res; Casali 2014, Nat Genet	2009
ERR067645	lineage4.2.1	Russia	Europe	Europe	No	Casali, 2012, Genome Res; Casali 2014, Nat Genet	2009
ERR067657	lineage4.2.1	Russia	Europe	Europe	No	Casali, 2012, Genome Res; Casali 2014, Nat Genet	2009
ERR067658	lineage4.3.3	Russia	Europe	Europe	No	Casali, 2012, Genome Res; Casali 2014, Nat Genet	2009
ERR067661	lineage4.2.1	Russia	Europe	Europe	No	Casali, 2012, Genome Res; Casali 2014, Nat Genet	2009
ERR067664	lineage4.3.3	Russia	Europe	Europe	No	Casali, 2012, Genome Res; Casali 2014, Nat Genet	2009
ERR067666	lineage4.8	Russia	Europe	Europe	No	Casali, 2012, Genome Res; Casali 2014, Nat Genet	2009
ERR067670	lineage4.1.2.1	Russia	Europe	Europe	No	Casali, 2012, Genome Res; Casali 2014, Nat Genet	2009
ERR067675	lineage4.1.2	Russia	Europe	Europe	No	Casali, 2012, Genome Res; Casali 2014, Nat Genet	2009
ERR067676	lineage4.8	Russia	Europe	Europe	No	Casali, 2012, Genome Res; Casali 2014, Nat Genet	2009
ERR067677	lineage4.2.1	Russia	Europe	Europe	No	Casali, 2012, Genome Res; Casali 2014, Nat Genet	2009
ERR067678	lineage4.8	Russia	Europe	Europe	No	Casali, 2012, Genome Res; Casali 2014, Nat Genet	2009
ERR067679	lineage4.3.3	Russia	Europe	Europe	No	Casali, 2012, Genome Res; Casali 2014, Nat Genet	2009
ERR067680	lineage4.8	Russia	Europe	Europe	No	Casali, 2012, Genome Res; Casali 2014, Nat Genet	2009
ERR067682	lineage4.8	Russia	Europe	Europe	No	Casali, 2012, Genome Res; Casali 2014, Nat Genet	2009
ERR067683	lineage4.3.3	Russia	Europe	Europe	No	Casali, 2012, Genome Res; Casali 2014, Nat Genet	2009
ERR067684	lineage4.2.1	Russia	Europe	Europe	No	Casali, 2012, Genome Res; Casali 2014, Nat Genet	2009
ERR067685	lineage4.8	Russia	Europe	Europe	No	Casali, 2012, Genome Res; Casali 2014, Nat Genet	2009
ERR067690	lineage4.3.3	Russia	Europe	Europe	No	Casali, 2012, Genome Res; Casali 2014, Nat Genet	2009
ERR067691	lineage4.2.1	Russia	Europe	Europe	No	Casali, 2012, Genome Res; Casali 2014, Nat Genet	2009
ERR067700	lineage4.2.1	Russia	Europe	Europe	No	Casali, 2012, Genome Res; Casali 2014, Nat Genet	2009
ERR067703	lineage4.1.2	Russia	Europe	Europe	No	Casali, 2012, Genome Res; Casali 2014, Nat Genet	2009
ERR067706	lineage4.3.3	Russia	Europe	Europe	No	Casali, 2012, Genome Res; Casali 2014, Nat Genet	2009
ERR067708	lineage4.8	Russia	Europe	Europe	No	Casali, 2012, Genome Res; Casali 2014, Nat Genet	2009
ERR067716	lineage4.3.3	Russia	Europe	Europe	No	Casali, 2012, Genome Res; Casali 2014, Nat Genet	2009
ERR072034	lineage4.1.1.1	UK	Europe	Europe	No	Walker et al., 2013, LID	1998
ERR072095	lineage4.2.2	UK	Europe	Europe	No	Walker et al., 2013, LID	1998
ERR072036	lineage4.1.1.1	UK	Europe	Europe	No	Walker et al., 2013, LID	1999
ERR047885	lineage4.1	UK	Europe	Europe	No	Casali, 2012, Genome Res; Casali 2014, Nat Genet	2000
ERR025847	lineage4.1.2.1	UK	Europe	Europe	No	Walker et al., 2013, LID	2000
ERR025848	lineage4.1.2.1	UK	Europe	Europe	No	Walker et al., 2013, LID	2002
ERR047881	lineage4.3.3	UK	Europe	Europe	No	Casali, 2012, Genome Res; Casali 2014, Nat Genet	2003
ERR046872	lineage4.1.2.1	UK	Europe	Europe	No	Walker et al., 2013, LID	2003
ERR046822	lineage4.1.1.3	UK	Europe	Europe	No	Walker et al., 2013, LID	2004
ERR017794	lineage4.2.2	UK	Europe	Europe	No	Casali, 2012, Genome Res; Casali 2014, Nat Genet	2005
ERR027464	lineage4.3.4.1	UK	Europe	Europe	No	Casali, 2012, Genome Res; Casali 2014, Nat Genet	2005
ERR072037	lineage4.4.1.1	UK	Europe	Europe	No	Walker et al., 2013, LID	2005
ERR072038	lineage4.4.1.1	UK	Europe	Europe	No	Walker et al., 2013, LID	2005
ERR017797	lineage4.2.2	UK	Europe	Europe	No	Casali, 2012, Genome Res; Casali 2014, Nat Genet	2006
ERR072028	lineage4.1.1.3	UK	Europe	Europe	No	Walker et al., 2013, LID	2006
ERR072039	lineage4	UK	Europe	Europe	No	Walker et al., 2013, LID	2006
ERR072089	lineage4.1.1.3	UK	Europe	Europe	No	Walker et al., 2013, LID	2006
ERR072096	lineage4.1.1.3	UK	Europe	Europe	No	Walker et al., 2013, LID	2006
ERR025837	lineage4.8	UK	Europe	Europe	No	Walker et al., 2013, LID	2007
ERR025838	lineage4.8	UK	Europe	Europe	No	Walker et al., 2013, LID	2007
ERR072087	lineage4.1.1.3	UK	Europe	Europe	No	Walker et al., 2013, LID	2007
ERR072019	lineage4.8	UK	Europe	Europe	No	Walker et al., 2013, LID	2008
ERR072035	lineage4.8	UK	Europe	Europe	No	Walker et al., 2013, LID	2008
ERR072088	lineage4.1.1.3	UK	Europe	Europe	No	Walker et al., 2013, LID	2008
ERR072090	lineage4.1.1.3	UK	Europe	Europe	No	Walker et al., 2013, LID	2008
ERR046789	lineage4.1.1.3	UK	Europe	Europe	No	Walker et al., 2013, LID	2009
ERR072041	lineage4.8	UK	Europe	Europe	No	Walker et al., 2013, LID	2009
ERR072042	lineage4.8	UK	Europe	Europe	No	Walker et al., 2013, LID	2009
ERR072046	lineage4.8	UK	Europe	Europe	No	Walker et al., 2013, LID	2009
ERR072047	lineage4.8	UK	Europe	Europe	No	Walker et al., 2013, LID	2009
ERR072048	lineage4.8	UK	Europe	Europe	No	Walker et al., 2013, LID	2009
ERR072050	lineage4.8	UK	Europe	Europe	No	Walker et al., 2013, LID	2009
ERR072045	lineage4.8	UK	Europe	Europe	No	Walker et al., 2013, LID	2010
ERR072051	lineage4.8	UK	Europe	Europe	No	Walker et al., 2013, LID	2010
ERR072044	lineage4.8	UK	Europe	Europe	No	Walker et al., 2013, LID	2011
ERR025842	lineage4.2.2	UK	Europe	Europe	No	Walker et al., 2013, LID	#N/A
ERR025844	lineage4.2.2	UK	Europe	Europe	No	Walker et al., 2013, LID	#N/A
ERR025846	lineage4.2.2	UK	Europe	Europe	No	Walker et al., 2013, LID	#N/A
ERR038253	lineage4.1.1.3	UK	Europe	Europe	No	Walker et al., 2013, LID	#N/A
ERR038254	lineage4.8	UK	Europe	Europe	No	Walker et al., 2013, LID	#N/A
ERR038255	lineage4.8	UK	Europe	Europe	No	Walker et al., 2013, LID	#N/A
ERR038256	lineage4.1.1.3	UK	Europe	Europe	No	Walker et al., 2013, LID	#N/A
ERR038257	lineage4.1.1.3	UK	Europe	Europe	No	Walker et al., 2013, LID	#N/A
ERR038274	lineage4.1.1.3	UK	Europe	Europe	No	Walker et al., 2013, LID	#N/A
ERR038275	lineage4.1.1.3	UK	Europe	Europe	No	Walker et al., 2013, LID	#N/A
ERR038277	lineage4.1.1	UK	Europe	Europe	No	Walker et al., 2013, LID	#N/A
ERR038278	lineage4.1.1	UK	Europe	Europe	No	Walker et al., 2013, LID	#N/A
ERR038282	lineage4.4.1.2	UK	Europe	Europe	No	Walker et al., 2013, LID	#N/A
ERR038283	lineage4.8	UK	Europe	Europe	No	Walker et al., 2013, LID	#N/A
ERR038284	lineage4.8	UK	Europe	Europe	No	Walker et al., 2013, LID	#N/A
ERR038285	lineage4.1.1.3	UK	Europe	Europe	No	Walker et al., 2013, LID	#N/A
ERR038286	lineage4.1.1.3	UK	Europe	Europe	No	Walker et al., 2013, LID	#N/A
ERR038290	lineage4.3.3	UK	Europe	Europe	No	Walker et al., 2013, LID	#N/A
ERR038291	lineage4.2.2	UK	Europe	Europe	No	Walker et al., 2013, LID	#N/A
ERR038292	lineage4.2.2	UK	Europe	Europe	No	Walker et al., 2013, LID	#N/A
ERR038293	lineage4.3.3	UK	Europe	Europe	No	Walker et al., 2013, LID	#N/A
ERR038294	lineage4.1.1.3	UK	Europe	Europe	No	Walker et al., 2013, LID	#N/A
ERR038295	lineage4.1.1.3	UK	Europe	Europe	No	Walker et al., 2013, LID	#N/A
ERR038296	lineage4.1.1.3	UK	Europe	Europe	No	Walker et al., 2013, LID	#N/A
ERR038297	lineage4.1.1.3	UK	Europe	Europe	No	Walker et al., 2013, LID	#N/A
ERR039325	lineage4.1.1.1	UK	Europe	Europe	No	Walker et al., 2013, LID	#N/A
ERR039326	lineage4.1.1.1	UK	Europe	Europe	No	Walker et al., 2013, LID	#N/A
ERR039327	lineage4.1.1.1	UK	Europe	Europe	No	Walker et al., 2013, LID	#N/A
ERR039328	lineage4.1.1.1	UK	Europe	Europe	No	Walker et al., 2013, LID	#N/A
ERR039329	lineage4.1.1.1	UK	Europe	Europe	No	Walker et al., 2013, LID	#N/A
ERR039330	lineage4.3.4.2.1	UK	Europe	Europe	No	Walker et al., 2013, LID	#N/A
ERR039335	lineage4.3.1	UK	Europe	Europe	No	Walker et al., 2013, LID	#N/A
ERR039336	lineage4.3.1	UK	Europe	Europe	No	Walker et al., 2013, LID	#N/A
ERR039337	lineage4.3.1	UK	Europe	Europe	No	Walker et al., 2013, LID	#N/A
ERR039338	lineage4.3.1	UK	Europe	Europe	No	Walker et al., 2013, LID	#N/A
ERR039339	lineage4.8	UK	Europe	Europe	No	Walker et al., 2013, LID	#N/A
ERR039340	lineage4.8	UK	Europe	Europe	No	Walker et al., 2013, LID	#N/A
ERR039343	lineage4.4.1.2	UK	Europe	Europe	No	Walker et al., 2013, LID	#N/A
ERR039344	lineage4.1.2.1	UK	Europe	Europe	No	Walker et al., 2013, LID	#N/A
ERR039345	lineage4.2.2	UK	Europe	Europe	No	Walker et al., 2013, LID	#N/A
ERR039346	lineage4.1.1.3	UK	Europe	Europe	No	Walker et al., 2013, LID	#N/A
ERR040094	lineage4.8	UK	Europe	Europe	No	Walker et al., 2013, LID	#N/A
ERR040095	lineage4.8	UK	Europe	Europe	No	Walker et al., 2013, LID	#N/A
ERR040096	lineage4.8	UK	Europe	Europe	No	Walker et al., 2013, LID	#N/A
ERR040098	lineage4.8	UK	Europe	Europe	No	Walker et al., 2013, LID	#N/A
ERR040099	lineage4.8	UK	Europe	Europe	No	Walker et al., 2013, LID	#N/A
ERR040100	lineage4.8	UK	Europe	Europe	No	Walker et al., 2013, LID	#N/A
ERR040101	lineage4.8	UK	Europe	Europe	No	Walker et al., 2013, LID	#N/A
ERR040102	lineage4.8	UK	Europe	Europe	No	Walker et al., 2013, LID	#N/A
ERR040103	lineage4.8	UK	Europe	Europe	No	Walker et al., 2013, LID	#N/A
ERR040105	lineage4.8	UK	Europe	Europe	No	Walker et al., 2013, LID	#N/A
ERR040109	lineage4.1.1.1	UK	Europe	Europe	No	Walker et al., 2013, LID	#N/A
ERR046733	lineage4.1.1.1	UK	Europe	Europe	No	Walker et al., 2013, LID	#N/A
ERR046734	lineage4.1.1.1	UK	Europe	Europe	No	Walker et al., 2013, LID	#N/A
ERR046735	lineage4.1.1.1	UK	Europe	Europe	No	Walker et al., 2013, LID	#N/A
ERR046736	lineage4.1.1.1	UK	Europe	Europe	No	Walker et al., 2013, LID	#N/A
ERR046737	lineage4.1.1.1	UK	Europe	Europe	No	Walker et al., 2013, LID	#N/A
ERR046738	lineage4.1.1.1	UK	Europe	Europe	No	Walker et al., 2013, LID	#N/A
ERR046739	lineage4.1.1.1	UK	Europe	Europe	No	Walker et al., 2013, LID	#N/A
ERR046741	lineage4.1.1.1	UK	Europe	Europe	No	Walker et al., 2013, LID	#N/A
ERR046743	lineage4.1.1.1	UK	Europe	Europe	No	Walker et al., 2013, LID	#N/A
ERR046744	lineage4.1.1.1	UK	Europe	Europe	No	Walker et al., 2013, LID	#N/A
ERR046745	lineage4.1.1.1	UK	Europe	Europe	No	Walker et al., 2013, LID	#N/A
ERR046746	lineage4.1.1.1	UK	Europe	Europe	No	Walker et al., 2013, LID	#N/A
ERR046751	lineage4.8	UK	Europe	Europe	No	Walker et al., 2013, LID	#N/A
ERR046752	lineage4.8	UK	Europe	Europe	No	Walker et al., 2013, LID	#N/A
ERR046753	lineage4.8	UK	Europe	Europe	No	Walker et al., 2013, LID	#N/A
ERR046756	lineage4.8	UK	Europe	Europe	No	Walker et al., 2013, LID	#N/A
ERR046758	lineage4.8	UK	Europe	Europe	No	Walker et al., 2013, LID	#N/A
ERR046759	lineage4.8	UK	Europe	Europe	No	Walker et al., 2013, LID	#N/A
ERR046760	lineage4.8	UK	Europe	Europe	No	Walker et al., 2013, LID	#N/A
ERR046762	lineage4.8	UK	Europe	Europe	No	Walker et al., 2013, LID	#N/A
ERR046763	lineage4.8	UK	Europe	Europe	No	Walker et al., 2013, LID	#N/A
ERR046764	lineage4.8	UK	Europe	Europe	No	Walker et al., 2013, LID	#N/A
ERR046765	lineage4.8	UK	Europe	Europe	No	Walker et al., 2013, LID	#N/A
ERR046766	lineage4.8	UK	Europe	Europe	No	Walker et al., 2013, LID	#N/A
ERR046767	lineage4.8	UK	Europe	Europe	No	Walker et al., 2013, LID	#N/A
ERR046768	lineage4.8	UK	Europe	Europe	No	Walker et al., 2013, LID	#N/A
ERR046776	lineage4.8	UK	Europe	Europe	No	Walker et al., 2013, LID	#N/A
ERR046777	lineage4.8	UK	Europe	Europe	No	Walker et al., 2013, LID	#N/A
ERR046778	lineage4.8	UK	Europe	Europe	No	Walker et al., 2013, LID	#N/A
ERR046781	lineage4.4.1.2	UK	Europe	Europe	No	Walker et al., 2013, LID	#N/A
ERR046782	lineage4.1.1.3	UK	Europe	Europe	No	Walker et al., 2013, LID	#N/A
ERR046783	lineage4.1.1.3	UK	Europe	Europe	No	Walker et al., 2013, LID	#N/A
ERR046784	lineage4.1.1.3	UK	Europe	Europe	No	Walker et al., 2013, LID	#N/A
ERR046785	lineage4.1.1.3	UK	Europe	Europe	No	Walker et al., 2013, LID	#N/A
ERR046786	lineage4.1.1.3	UK	Europe	Europe	No	Walker et al., 2013, LID	#N/A
ERR046787	lineage4.1.1.3	UK	Europe	Europe	No	Walker et al., 2013, LID	#N/A
ERR046788	lineage4.1.1.3	UK	Europe	Europe	No	Walker et al., 2013, LID	#N/A
ERR046790	lineage4.1.1.3	UK	Europe	Europe	No	Walker et al., 2013, LID	#N/A
ERR046791	lineage4.1.1.3	UK	Europe	Europe	No	Walker et al., 2013, LID	#N/A
ERR046792	lineage4.1.1.3	UK	Europe	Europe	No	Walker et al., 2013, LID	#N/A
ERR046793	lineage4.1.1.3	UK	Europe	Europe	No	Walker et al., 2013, LID	#N/A
ERR046794	lineage4.1.1.3	UK	Europe	Europe	No	Walker et al., 2013, LID	#N/A
ERR046795	lineage4.1.1.3	UK	Europe	Europe	No	Walker et al., 2013, LID	#N/A
ERR046797	lineage4.1.1.3	UK	Europe	Europe	No	Walker et al., 2013, LID	#N/A
ERR046799	lineage4.1.1.3	UK	Europe	Europe	No	Walker et al., 2013, LID	#N/A
ERR046800	lineage4.1.1.3	UK	Europe	Europe	No	Walker et al., 2013, LID	#N/A
ERR046819	lineage4.1.1.1	UK	Europe	Europe	No	Walker et al., 2013, LID	#N/A
ERR046820	lineage4.8	UK	Europe	Europe	No	Walker et al., 2013, LID	#N/A
ERR046821	lineage4.8	UK	Europe	Europe	No	Walker et al., 2013, LID	#N/A
ERR046825	lineage4.1.1.1	UK	Europe	Europe	No	Walker et al., 2013, LID	#N/A
ERR046831	lineage4.8	UK	Europe	Europe	No	Walker et al., 2013, LID	#N/A
ERR046833	lineage4.8	UK	Europe	Europe	No	Walker et al., 2013, LID	#N/A
ERR046836	lineage4.3.4.2.1	UK	Europe	Europe	No	Walker et al., 2013, LID	#N/A
ERR046837	lineage4.3.4.2.1	UK	Europe	Europe	No	Walker et al., 2013, LID	#N/A
ERR046838	lineage4.6.2.1	UK	Europe	Europe	No	Walker et al., 2013, LID	#N/A
ERR046839	lineage4.6.2.1	UK	Europe	Europe	No	Walker et al., 2013, LID	#N/A
ERR046840	lineage4.1.1.1	UK	Europe	Europe	No	Walker et al., 2013, LID	#N/A
ERR046841	lineage4.1.1.1	UK	Europe	Europe	No	Walker et al., 2013, LID	#N/A
ERR046842	lineage4.1.1.1	UK	Europe	Europe	No	Walker et al., 2013, LID	#N/A
ERR046843	lineage4.1.1.3	UK	Europe	Europe	No	Walker et al., 2013, LID	#N/A
ERR046851	lineage4.1.1.3	UK	Europe	Europe	No	Walker et al., 2013, LID	#N/A
ERR046852	lineage4.1.1.3	UK	Europe	Europe	No	Walker et al., 2013, LID	#N/A
ERR046859	lineage4.1.1.3	UK	Europe	Europe	No	Walker et al., 2013, LID	#N/A
ERR046864	lineage4.1	UK	Europe	Europe	No	Walker et al., 2013, LID	#N/A
ERR046865	lineage4.1	UK	Europe	Europe	No	Walker et al., 2013, LID	#N/A
ERR046868	lineage4.1.1.3	UK	Europe	Europe	No	Walker et al., 2013, LID	#N/A
ERR046869	lineage4.1.1.3	UK	Europe	Europe	No	Walker et al., 2013, LID	#N/A
ERR046870	lineage4.3.4.2.1	UK	Europe	Europe	No	Walker et al., 2013, LID	#N/A
ERR046871	lineage4.3.4.2.1	UK	Europe	Europe	No	Walker et al., 2013, LID	#N/A
ERR046873	lineage4.1.2.1	UK	Europe	Europe	No	Walker et al., 2013, LID	#N/A
ERR046874	lineage4.1.2.1	UK	Europe	Europe	No	Walker et al., 2013, LID	#N/A
ERR046876	lineage4.8	UK	Europe	Europe	No	Walker et al., 2013, LID	#N/A
ERR046877	lineage4.8	UK	Europe	Europe	No	Walker et al., 2013, LID	#N/A
ERR046878	lineage4.8	UK	Europe	Europe	No	Walker et al., 2013, LID	#N/A
ERR046879	lineage4.8	UK	Europe	Europe	No	Walker et al., 2013, LID	#N/A
ERR046884	lineage4.3.4.2.1	UK	Europe	Europe	No	Walker et al., 2013, LID	#N/A
ERR046885	lineage4.3.4.2.1	UK	Europe	Europe	No	Walker et al., 2013, LID	#N/A
ERR046887	lineage4.3.3	UK	Europe	Europe	No	Walker et al., 2013, LID	#N/A
ERR046888	lineage4.8	UK	Europe	Europe	No	Walker et al., 2013, LID	#N/A
ERR046890	lineage4.8	UK	Europe	Europe	No	Walker et al., 2013, LID	#N/A
ERR046892	lineage4.4.2	UK	Europe	Europe	No	Walker et al., 2013, LID	#N/A
ERR046894	lineage4.3.3	UK	Europe	Europe	No	Walker et al., 2013, LID	#N/A
ERR046897	lineage4.4.1.1	UK	Europe	Europe	No	Walker et al., 2013, LID	#N/A
ERR046901	lineage4.4.1.1	UK	Europe	Europe	No	Walker et al., 2013, LID	#N/A
ERR046903	lineage4.8	UK	Europe	Europe	No	Walker et al., 2013, LID	#N/A
ERR046904	lineage4.1.1.3	UK	Europe	Europe	No	Walker et al., 2013, LID	#N/A
ERR046906	lineage4.1.1.1	UK	Europe	Europe	No	Walker et al., 2013, LID	#N/A
ERR046908	lineage4.1.1.3	UK	Europe	Europe	No	Walker et al., 2013, LID	#N/A
ERR046910	lineage4.1.1.3	UK	Europe	Europe	No	Walker et al., 2013, LID	#N/A
ERR046911	lineage4.1.1.3	UK	Europe	Europe	No	Walker et al., 2013, LID	#N/A
ERR046912	lineage4.1.1.1	UK	Europe	Europe	No	Walker et al., 2013, LID	#N/A
ERR046913	lineage4.1.1.3	UK	Europe	Europe	No	Walker et al., 2013, LID	#N/A
ERR046916	lineage4.1.1.1	UK	Europe	Europe	No	Walker et al., 2013, LID	#N/A
ERR046917	lineage4.1.1.3	UK	Europe	Europe	No	Walker et al., 2013, LID	#N/A
ERR046919	lineage4.1.1.3	UK	Europe	Europe	No	Walker et al., 2013, LID	#N/A
ERR046920	lineage4.8	UK	Europe	Europe	No	Walker et al., 2013, LID	#N/A
ERR046922	lineage4.2.2	UK	Europe	Europe	No	Walker et al., 2013, LID	#N/A
ERR046923	lineage4.1.1.1	UK	Europe	Europe	No	Walker et al., 2013, LID	#N/A
ERR046924	lineage4.1.1.1	UK	Europe	Europe	No	Walker et al., 2013, LID	#N/A
ERR046925	lineage4.8	UK	Europe	Europe	No	Walker et al., 2013, LID	#N/A
ERR046926	lineage4.8	UK	Europe	Europe	No	Walker et al., 2013, LID	#N/A
ERR046927	lineage4.8	UK	Europe	Europe	No	Walker et al., 2013, LID	#N/A
ERR046928	lineage4.8	UK	Europe	Europe	No	Walker et al., 2013, LID	#N/A
ERR046929	lineage4.8	UK	Europe	Europe	No	Walker et al., 2013, LID	#N/A
ERR046930	lineage4.8	UK	Europe	Europe	No	Walker et al., 2013, LID	#N/A
ERR046932	lineage4.8	UK	Europe	Europe	No	Walker et al., 2013, LID	#N/A
ERR046937	lineage4.1.2.1	UK	Europe	Europe	No	Walker et al., 2013, LID	#N/A
ERR046943	lineage4.1.1.1	UK	Europe	Europe	No	Walker et al., 2013, LID	#N/A
ERR046946	lineage4.1.1.1	UK	Europe	Europe	No	Walker et al., 2013, LID	#N/A
ERR046948	lineage4.8	UK	Europe	Europe	No	Walker et al., 2013, LID	#N/A
ERR046950	lineage4.1.1.1	UK	Europe	Europe	No	Walker et al., 2013, LID	#N/A
ERR046951	lineage4.8	UK	Europe	Europe	No	Walker et al., 2013, LID	#N/A
ERR046952	lineage4.8	UK	Europe	Europe	No	Walker et al., 2013, LID	#N/A
ERR046953	lineage4.8	UK	Europe	Europe	No	Walker et al., 2013, LID	#N/A
ERR046957	lineage4.1.2.1	UK	Europe	Europe	No	Walker et al., 2013, LID	#N/A
ERR046958	lineage4.1.2.1	UK	Europe	Europe	No	Walker et al., 2013, LID	#N/A
ERR046959	lineage4.1.2.1	UK	Europe	Europe	No	Walker et al., 2013, LID	#N/A
ERR046960	lineage4.1.1.1	UK	Europe	Europe	No	Walker et al., 2013, LID	#N/A
ERR046962	lineage4.1.1.1	UK	Europe	Europe	No	Walker et al., 2013, LID	#N/A
ERR046964	lineage4.1.1.1	UK	Europe	Europe	No	Walker et al., 2013, LID	#N/A
ERR046971	lineage4.1.1.1	UK	Europe	Europe	No	Walker et al., 2013, LID	#N/A
ERR046972	lineage4.1.2.1	UK	Europe	Europe	No	Walker et al., 2013, LID	#N/A
ERR046974	lineage4.1.2.1	UK	Europe	Europe	No	Walker et al., 2013, LID	#N/A
ERR046975	lineage4.1.1.1	UK	Europe	Europe	No	Walker et al., 2013, LID	#N/A
ERR046980	lineage4.1.1.1	UK	Europe	Europe	No	Walker et al., 2013, LID	#N/A
ERR046981	lineage4.6.2.2	UK	Europe	Europe	No	Walker et al., 2013, LID	#N/A
ERR046984	lineage4.1.1.3	UK	Europe	Europe	No	Walker et al., 2013, LID	#N/A
ERR046986	lineage4.1.1.1	UK	Europe	Europe	No	Walker et al., 2013, LID	#N/A
ERR046988	lineage4.1.1.1	UK	Europe	Europe	No	Walker et al., 2013, LID	#N/A
ERR046990	lineage4.1.2.1	UK	Europe	Europe	No	Walker et al., 2013, LID	#N/A
ERR046991	lineage4.1.1.1	UK	Europe	Europe	No	Walker et al., 2013, LID	#N/A
ERR046992	lineage4.1.2.1	UK	Europe	Europe	No	Walker et al., 2013, LID	#N/A
ERR046993	lineage4.1.2.1	UK	Europe	Europe	No	Walker et al., 2013, LID	#N/A
ERR046994	lineage4.1.2.1	UK	Europe	Europe	No	Walker et al., 2013, LID	#N/A
ERR046995	lineage4.8	UK	Europe	Europe	No	Walker et al., 2013, LID	#N/A
ERR046996	lineage4.6.2.2	UK	Europe	Europe	No	Walker et al., 2013, LID	#N/A
ERR046997	lineage4	UK	Europe	Europe	No	Walker et al., 2013, LID	#N/A
ERR046998	lineage4.8	UK	Europe	Europe	No	Walker et al., 2013, LID	#N/A
ERR046999	lineage4.8	UK	Europe	Europe	No	Walker et al., 2013, LID	#N/A
ERR047000	lineage4.1.1.3	UK	Europe	Europe	No	Walker et al., 2013, LID	#N/A
ERR047004	lineage4.6.2.2	UK	Europe	Europe	No	Walker et al., 2013, LID	#N/A
ERR047005	lineage4.8	UK	Europe	Europe	No	Walker et al., 2013, LID	#N/A
ERR047006	lineage4.8	UK	Europe	Europe	No	Walker et al., 2013, LID	#N/A
ERR047007	lineage4.3.3	UK	Europe	Europe	No	Walker et al., 2013, LID	#N/A
ERR047008	lineage4.8	UK	Europe	Europe	No	Walker et al., 2013, LID	#N/A
ERR047009	lineage4.8	UK	Europe	Europe	No	Walker et al., 2013, LID	#N/A
ERR047010	lineage4.3.1	UK	Europe	Europe	No	Walker et al., 2013, LID	#N/A
ERR047011	lineage4.8	UK	Europe	Europe	No	Walker et al., 2013, LID	#N/A
ERR047012	lineage4.3.1	UK	Europe	Europe	No	Walker et al., 2013, LID	#N/A
ERR047013	lineage4.4.1.1	UK	Europe	Europe	No	Walker et al., 2013, LID	#N/A
ERR047014	lineage4.3.3	UK	Europe	Europe	No	Walker et al., 2013, LID	#N/A
ERR047016	lineage4.8	UK	Europe	Europe	No	Walker et al., 2013, LID	#N/A
ERR400308	lineage4.1.2.1	UK	Europe	Europe	No	Walker et al., 2014, LID	#N/A
ERR400310	lineage4.1.1.3	UK	Europe	Europe	No	Walker et al., 2014, LID	#N/A
ERR400311	lineage4.3.3	UK	Europe	Europe	No	Walker et al., 2014, LID	#N/A
ERR400312	lineage4.1.2.1	UK	Europe	Europe	No	Walker et al., 2014, LID	#N/A
ERR400315	lineage4	UK	Europe	Europe	No	Walker et al., 2014, LID	#N/A
ERR400316	lineage4.6.2.2	UK	Europe	Europe	No	Walker et al., 2014, LID	#N/A
ERR400318	lineage4.3.3	UK	Europe	Europe	No	Walker et al., 2014, LID	#N/A
ERR400319	lineage4.8	UK	Europe	Europe	No	Walker et al., 2014, LID	#N/A
ERR400321	lineage4.6.2.2	UK	Europe	Europe	No	Walker et al., 2014, LID	#N/A
ERR400327	lineage4.2.2	UK	Europe	Europe	No	Walker et al., 2014, LID	#N/A
ERR400329	lineage4.6.2.2	UK	Europe	Europe	No	Walker et al., 2014, LID	#N/A
ERR400333	lineage4.6.2	UK	Europe	Europe	No	Walker et al., 2014, LID	#N/A
ERR400334	lineage4.1.1.3	UK	Europe	Europe	No	Walker et al., 2014, LID	#N/A
ERR400339	lineage4.7	UK	Europe	Europe	No	Walker et al., 2014, LID	#N/A
ERR400340	lineage4.1.2.1	UK	Europe	Europe	No	Walker et al., 2014, LID	#N/A
ERR400342	lineage4.1.2.1	UK	Europe	Europe	No	Walker et al., 2014, LID	#N/A
ERR400343	lineage4.1.1.3	UK	Europe	Europe	No	Walker et al., 2014, LID	#N/A
ERR400344	lineage4.3.4.2	UK	Europe	Europe	No	Walker et al., 2014, LID	#N/A
ERR400346	lineage4.8	UK	Europe	Europe	No	Walker et al., 2014, LID	#N/A
ERR400351	lineage4.3.4.2.1	UK	Europe	Europe	No	Walker et al., 2014, LID	#N/A
ERR400355	lineage4.8	UK	Europe	Europe	No	Walker et al., 2014, LID	#N/A
ERR400356	lineage4.1.2.1	UK	Europe	Europe	No	Walker et al., 2014, LID	#N/A
ERR400359	lineage4.3.2.1	UK	Europe	Europe	No	Walker et al., 2014, LID	#N/A
ERR400363	lineage4.6.2.2	UK	Europe	Europe	No	Walker et al., 2014, LID	#N/A
ERR400364	lineage4.8	UK	Europe	Europe	No	Walker et al., 2014, LID	#N/A
ERR400365	lineage4.6.1.2	UK	Europe	Europe	No	Walker et al., 2014, LID	#N/A
ERR400367	lineage4.1.2	UK	Europe	Europe	No	Walker et al., 2014, LID	#N/A
ERR400368	lineage4.3.2.1	UK	Europe	Europe	No	Walker et al., 2014, LID	#N/A
ERR400371	lineage4.8	UK	Europe	Europe	No	Walker et al., 2014, LID	#N/A
ERR400375	lineage4.3.4.2.1	UK	Europe	Europe	No	Walker et al., 2014, LID	#N/A
ERR400377	lineage4.1.2	UK	Europe	Europe	No	Walker et al., 2014, LID	#N/A
ERR400380	lineage4.1.2.1	UK	Europe	Europe	No	Walker et al., 2014, LID	#N/A
ERR400384	lineage4.1.1.3	UK	Europe	Europe	No	Walker et al., 2014, LID	#N/A
ERR400385	lineage4.1.1.3	UK	Europe	Europe	No	Walker et al., 2014, LID	#N/A
ERR400389	lineage4.1.1.1	UK	Europe	Europe	No	Walker et al., 2014, LID	#N/A
ERR400393	lineage4.6.1.2	UK	Europe	Europe	No	Walker et al., 2014, LID	#N/A
ERR400394	lineage4.8	UK	Europe	Europe	No	Walker et al., 2014, LID	#N/A
ERR400395	lineage4.6	UK	Europe	Europe	No	Walker et al., 2014, LID	#N/A
ERR400396	lineage4.3.3	UK	Europe	Europe	No	Walker et al., 2014, LID	#N/A
ERR400398	lineage4.8	UK	Europe	Europe	No	Walker et al., 2014, LID	#N/A
ERR400405	lineage4.1.1.3	UK	Europe	Europe	No	Walker et al., 2014, LID	#N/A
ERR400409	lineage4.8	UK	Europe	Europe	No	Walker et al., 2014, LID	#N/A
ERR400419	lineage4.8	UK	Europe	Europe	No	Walker et al., 2014, LID	#N/A
ERR400420	lineage4.3.3	UK	Europe	Europe	No	Walker et al., 2014, LID	#N/A
ERR400421	lineage4.1.2.1	UK	Europe	Europe	No	Walker et al., 2014, LID	#N/A
ERR400425	lineage4.3.3	UK	Europe	Europe	No	Walker et al., 2014, LID	#N/A
ERR400426	lineage4.8	UK	Europe	Europe	No	Walker et al., 2014, LID	#N/A
ERR400427	lineage4.1.2.1	UK	Europe	Europe	No	Walker et al., 2014, LID	#N/A
ERR400432	lineage4.6	UK	Europe	Europe	No	Walker et al., 2014, LID	#N/A
ERR400437	lineage4.1.2.1	UK	Europe	Europe	No	Walker et al., 2014, LID	#N/A
ERR400439	lineage4.1.1.1	UK	Europe	Europe	No	Walker et al., 2014, LID	#N/A
ERR400440	lineage4.6.2.2	UK	Europe	Europe	No	Walker et al., 2014, LID	#N/A
ERR400441	lineage4.3.4.2.1	UK	Europe	Europe	No	Walker et al., 2014, LID	#N/A
ERR400442	lineage4.2.2	UK	Europe	Europe	No	Walker et al., 2014, LID	#N/A
ERR400449	lineage4.8	UK	Europe	Europe	No	Walker et al., 2014, LID	#N/A
ERR400450	lineage4.3.4.1	UK	Europe	Europe	No	Walker et al., 2014, LID	#N/A
ERR400457	lineage4.1.1.1	UK	Europe	Europe	No	Walker et al., 2014, LID	#N/A
ERR400461	lineage4.3	UK	Europe	Europe	No	Walker et al., 2014, LID	#N/A
ERR400462	lineage4.8	UK	Europe	Europe	No	Walker et al., 2014, LID	#N/A
ERR400475	lineage4.4.1.2	UK	Europe	Europe	No	Walker et al., 2014, LID	#N/A
ERR400479	lineage4.1.2.1	UK	Europe	Europe	No	Walker et al., 2014, LID	#N/A
ERR400483	lineage4.6.2.2	UK	Europe	Europe	No	Walker et al., 2014, LID	#N/A
ERR400486	lineage4.1.2	UK	Europe	Europe	No	Walker et al., 2014, LID	#N/A
ERR400490	lineage4.1.1.3	UK	Europe	Europe	No	Walker et al., 2014, LID	#N/A
ERR400491	lineage4.5	UK	Europe	Europe	No	Walker et al., 2014, LID	#N/A
ERR400495	lineage4.1	UK	Europe	Europe	No	Walker et al., 2014, LID	#N/A
ERR400498	lineage4.6	UK	Europe	Europe	No	Walker et al., 2014, LID	#N/A
ERR400500	lineage4.6.1.2	UK	Europe	Europe	No	Walker et al., 2014, LID	#N/A
ERR400506	lineage4.3.4.1	UK	Europe	Europe	No	Walker et al., 2014, LID	#N/A
ERR400507	lineage4.1.1.1	UK	Europe	Europe	No	Walker et al., 2014, LID	#N/A
ERR400511	lineage4.5	UK	Europe	Europe	No	Walker et al., 2014, LID	#N/A
ERR400513	lineage4.5	UK	Europe	Europe	No	Walker et al., 2014, LID	#N/A
ERR400514	lineage4.5	UK	Europe	Europe	No	Walker et al., 2014, LID	#N/A
ERR400515	lineage4.1.1.3	UK	Europe	Europe	No	Walker et al., 2014, LID	#N/A
ERR400516	lineage4.3.4.2.1	UK	Europe	Europe	No	Walker et al., 2014, LID	#N/A
ERR400518	lineage4.3.3	UK	Europe	Europe	No	Walker et al., 2014, LID	#N/A
ERR400520	lineage4.3.4.1	UK	Europe	Europe	No	Walker et al., 2014, LID	#N/A
ERR400521	lineage4.1.2	UK	Europe	Europe	No	Walker et al., 2014, LID	#N/A
ERR400522	lineage4.6	UK	Europe	Europe	No	Walker et al., 2014, LID	#N/A
ERR400523	lineage4.5	UK	Europe	Europe	No	Walker et al., 2014, LID	#N/A
ERR400526	lineage4.2.2	UK	Europe	Europe	No	Walker et al., 2014, LID	#N/A
ERR400527	lineage4.3.3	UK	Europe	Europe	No	Walker et al., 2014, LID	#N/A
ERR400530	lineage4.3.3	UK	Europe	Europe	No	Walker et al., 2014, LID	#N/A
ERR400535	lineage4.3.4.1	UK	Europe	Europe	No	Walker et al., 2014, LID	#N/A
ERR400536	lineage4.3.3	UK	Europe	Europe	No	Walker et al., 2014, LID	#N/A
ERR400539	lineage4.6.1.2	UK	Europe	Europe	No	Walker et al., 2014, LID	#N/A
ERR400542	lineage4.1.2.1	UK	Europe	Europe	No	Walker et al., 2014, LID	#N/A
ERR400543	lineage4.8	UK	Europe	Europe	No	Walker et al., 2014, LID	#N/A
ERR400544	lineage4.1.1.3	UK	Europe	Europe	No	Walker et al., 2014, LID	#N/A
ERR400547	lineage4.8	UK	Europe	Europe	No	Walker et al., 2014, LID	#N/A
ERR400548	lineage4.8	UK	Europe	Europe	No	Walker et al., 2014, LID	#N/A
ERR400550	lineage4.8	UK	Europe	Europe	No	Walker et al., 2014, LID	#N/A
ERR400551	lineage4.3.4.2.1	UK	Europe	Europe	No	Walker et al., 2014, LID	#N/A
ERR400553	lineage4.3.4.2	UK	Europe	Europe	No	Walker et al., 2014, LID	#N/A
ERR400554	lineage4.1.2.1	UK	Europe	Europe	No	Walker et al., 2014, LID	#N/A
ERR400556	lineage4.3.4.1	UK	Europe	Europe	No	Walker et al., 2014, LID	#N/A
ERR400557	lineage4.1.1.1	UK	Europe	Europe	No	Walker et al., 2014, LID	#N/A
ERR400558	lineage4.1.1.1	UK	Europe	Europe	No	Walker et al., 2014, LID	#N/A
ERR2652938	lineage4.4.1.1	Canada	North America	North America	No	Brynildsrud et al., 2018, Sci Adv	1987
ERR2652939	lineage4.9	Canada	North America	North America	No	Brynildsrud et al., 2018, Sci Adv	1987
ERR2652961	lineage4.4.1.2	Canada	North America	North America	No	Brynildsrud et al., 2018, Sci Adv	1987
ERR2652934	lineage4.4.1.1	Canada	North America	North America	No	Brynildsrud et al., 2018, Sci Adv	1988
ERR2652929	lineage4.4.1.1	Canada	North America	North America	No	Brynildsrud et al., 2018, Sci Adv	1989
ERR2652940	lineage4.4.1.1	Canada	North America	North America	No	Brynildsrud et al., 2018, Sci Adv	1989
ERR2652969	lineage4.4.1.1	Canada	North America	North America	No	Brynildsrud et al., 2018, Sci Adv	1989
ERR2652972	lineage4.1.2	Canada	North America	North America	No	Brynildsrud et al., 2018, Sci Adv	1989
ERR2652946	lineage4.4.1.1	Canada	North America	North America	No	Brynildsrud et al., 2018, Sci Adv	1990
ERR2652931	lineage4.4.1.1	Canada	North America	North America	No	Brynildsrud et al., 2018, Sci Adv	1991
ERR2652948	lineage4.4.1.1	Canada	North America	North America	No	Brynildsrud et al., 2018, Sci Adv	1991
ERR2652927	lineage4.4.1.1	Canada	North America	North America	No	Brynildsrud et al., 2018, Sci Adv	1993
ERR2652937	lineage4.9	Canada	North America	North America	No	Brynildsrud et al., 2018, Sci Adv	1993
ERR2652952	lineage4.8	Canada	North America	North America	No	Brynildsrud et al., 2018, Sci Adv	1993
ERR2652965	lineage4.4.1.1	Canada	North America	North America	No	Brynildsrud et al., 2018, Sci Adv	1994
ERR2652975	lineage4.9	Canada	North America	North America	No	Brynildsrud et al., 2018, Sci Adv	1994
ERR2652933	lineage4.4.1.1	Canada	North America	North America	No	Brynildsrud et al., 2018, Sci Adv	1995
ERR2652936	lineage4.4.1.1	Canada	North America	North America	No	Brynildsrud et al., 2018, Sci Adv	1995
ERR2652943	lineage4.4.1.1	Canada	North America	North America	No	Brynildsrud et al., 2018, Sci Adv	1995
ERR2652951	lineage4.4.1.1	Canada	North America	North America	No	Brynildsrud et al., 2018, Sci Adv	1995
ERR2652926	lineage4.4.1.1	Canada	North America	North America	No	Brynildsrud et al., 2018, Sci Adv	1996
ERR2652942	lineage4.4.1.1	Canada	North America	North America	No	Brynildsrud et al., 2018, Sci Adv	1996
ERR2652966	lineage4.4.1.1	Canada	North America	North America	No	Brynildsrud et al., 2018, Sci Adv	1996
ERR2652930	lineage4.4.1.1	Canada	North America	North America	No	Brynildsrud et al., 2018, Sci Adv	1997
ERR2652932	lineage4.4.1.1	Canada	North America	North America	No	Brynildsrud et al., 2018, Sci Adv	1998
ERR2652941	lineage4.9	Canada	North America	North America	No	Brynildsrud et al., 2018, Sci Adv	1999
ERR2652947	lineage4.9	Canada	North America	North America	No	Brynildsrud et al., 2018, Sci Adv	1999
ERR2652967	lineage4.4.1.1	Canada	North America	North America	No	Brynildsrud et al., 2018, Sci Adv	1999
ERR2652974	lineage4.4.1.1	Canada	North America	North America	No	Brynildsrud et al., 2018, Sci Adv	1999
ERR2652970	lineage4.3.2	Canada	North America	North America	No	Brynildsrud et al., 2018, Sci Adv	2000
ERR2652971	lineage4.4.1.2	Canada	North America	North America	No	Brynildsrud et al., 2018, Sci Adv	2000
ERR2652973	lineage4.4.1.1	Canada	North America	North America	No	Brynildsrud et al., 2018, Sci Adv	2000
ERR2652935	lineage4.4.1.1	Canada	North America	North America	No	Brynildsrud et al., 2018, Sci Adv	2001
ERR2652944	lineage4.4.1.1	Canada	North America	North America	No	Brynildsrud et al., 2018, Sci Adv	2001
ERR2652949	lineage4.9	Canada	North America	North America	No	Brynildsrud et al., 2018, Sci Adv	2001
ERR2652964	lineage4.4.1.1	Canada	North America	North America	No	Brynildsrud et al., 2018, Sci Adv	2001
ERR2652954	lineage4.9	Canada	North America	North America	No	Brynildsrud et al., 2018, Sci Adv	2002
ERR2652955	lineage4.9	Canada	North America	North America	No	Brynildsrud et al., 2018, Sci Adv	2002
ERR2652968	lineage4.9	Canada	North America	North America	No	Brynildsrud et al., 2018, Sci Adv	2002
ERR2652945	lineage4.4.1.1	Canada	North America	North America	No	Brynildsrud et al., 2018, Sci Adv	2003
ERR2652956	lineage4.9	Canada	North America	North America	No	Brynildsrud et al., 2018, Sci Adv	2003
ERR2652928	lineage4.4.1.1	Canada	North America	North America	No	Brynildsrud et al., 2018, Sci Adv	2004
ERR234260	lineage4.8	El Salvador	North America	North America	No	Comas, 2013, Nat Genet	#N/A
ERR234259	lineage4.1.2.1	Guatemala	North America	North America	No	Comas, 2013, Nat Genet	#N/A
ERR234251	lineage4.3.3	Mexico	North America	North America	No	Comas, 2013, Nat Genet	#N/A
ERR234258	lineage4.3.3	Nicaragua	North America	North America	No	Comas, 2013, Nat Genet	#N/A
ERR2652922	lineage4.1.1.1	USA	North America	North America	No	Brown et al., 2016, BMC Genomics	1997
ERR2652918	lineage4.1.1.1	USA	North America	North America	No	Brown et al., 2016, BMC Genomics	1998
ERR2652915	lineage4.1.1.1	USA	North America	North America	No	Brown et al., 2016, BMC Genomics	1999
ERR2652916	lineage4.1.1	USA	North America	North America	No	Brown et al., 2016, BMC Genomics	1999
ERR2652921	lineage4.1.1.1	USA	North America	North America	No	Brown et al., 2016, BMC Genomics	1999
ERR2652919	lineage4.1.1.1	USA	North America	North America	No	Brown et al., 2016, BMC Genomics	2001
ERR2652924	lineage4.1.1	USA	North America	North America	No	Brown et al., 2016, BMC Genomics	2004
ERR2652920	lineage4.1.1.1	USA	North America	North America	No	Brown et al., 2016, BMC Genomics	2009
ERR2652914	lineage4.1.1.3	USA	North America	North America	No	Brown et al., 2016, BMC Genomics	2010
ERR234265	lineage4.3.3	USA	North America	North America	No	Comas, 2013, Nat Genet	#N/A
ERR234267	lineage4.3.4.2	USA	North America	North America	No	Comas, 2013, Nat Genet	#N/A
ERR234268	lineage4.1.1.1	USA	North America	North America	No	Comas, 2013, Nat Genet	#N/A
SRR5520557	lineage4.8	Papua New Guinea	Oceania	Oceania	No	Bainomugisa et al., 2018, MGen	2013
SRR5520597	lineage4.9	Papua New Guinea	Oceania	Oceania	No	Bainomugisa et al., 2018, MGen	2014
SRR5520603	lineage4.9	Papua New Guinea	Oceania	Oceania	No	Bainomugisa et al., 2018, MGen	2014
SRR5520609	lineage4.1.2.1	Papua New Guinea	Oceania	Oceania	No	Bainomugisa et al., 2018, MGen	2014
SRR5551667	lineage4.8	Papua New Guinea	Oceania	Oceania	No	Bainomugisa et al., 2018, MGen	2015
ERR760890	lineage4.1.2.1	Argentina	South America	South America	No	Eldholm, 2015, Nat Comms (10.1038/ncomms8119)	1998
ERR757180	lineage4.1.2.1	Argentina	South America	South America	No	Eldholm, 2015, Nat Comms (10.1038/ncomms8119)	2001
ERR760814	lineage4.1.2.1	Argentina	South America	South America	No	Eldholm, 2015, Nat Comms (10.1038/ncomms8119)	2002
ERR772254	lineage4.3.2	Argentina	South America	South America	No	Eldholm, 2015, Nat Comms (10.1038/ncomms8119)	2002
ERR776665	lineage4.3.2	Argentina	South America	South America	No	Eldholm, 2015, Nat Comms (10.1038/ncomms8119)	2004
ERR776459	lineage4.3.2	Argentina	South America	South America	No	Eldholm, 2015, Nat Comms (10.1038/ncomms8119)	2005
ERR760759	lineage4.1.2.1	Argentina	South America	South America	No	Eldholm, 2015, Nat Comms (10.1038/ncomms8119)	2006
ERR772259	lineage4.3.2	Argentina	South America	South America	No	Eldholm, 2015, Nat Comms (10.1038/ncomms8119)	2007
ERR2652980	lineage4.4.1.1	Brazil	South America	South America	No	Brynildsrud et al., 2018, Sci Adv	2000
ERR2652981	lineage4.1.2.1	Brazil	South America	South America	No	Brynildsrud et al., 2018, Sci Adv	2000
ERR2652982	lineage4.4.1.1	Brazil	South America	South America	No	Brynildsrud et al., 2018, Sci Adv	2000
ERR2652983	lineage4.8	Brazil	South America	South America	No	Brynildsrud et al., 2018, Sci Adv	2003
ERR2652976	lineage4.3.3	Brazil	South America	South America	No	Brynildsrud et al., 2018, Sci Adv	2004
ERR2652977	lineage4.3.4.2	Brazil	South America	South America	No	Brynildsrud et al., 2018, Sci Adv	2004
ERR2652978	lineage4.3.4.2.1	Brazil	South America	South America	No	Brynildsrud et al., 2018, Sci Adv	2004
ERR2652979	lineage4.3.4.2	Brazil	South America	South America	No	Brynildsrud et al., 2018, Sci Adv	2004
ERR2652984	lineage4.3.2	Brazil	South America	South America	No	Brynildsrud et al., 2018, Sci Adv	2004
ERR2652985	lineage4.7	Brazil	South America	South America	No	Brynildsrud et al., 2018, Sci Adv	2004
ERR2652986	lineage4.9	Brazil	South America	South America	No	Brynildsrud et al., 2018, Sci Adv	2004
ERR2652987	lineage4.3.3	Brazil	South America	South America	No	Brynildsrud et al., 2018, Sci Adv	2004
ERR2653000	lineage4.1.2.1	Brazil	South America	South America	No	Brynildsrud et al., 2018, Sci Adv	2004
ERR2653001	lineage4.8	Brazil	South America	South America	No	Brynildsrud et al., 2018, Sci Adv	2004
ERR2653002	lineage4.8	Brazil	South America	South America	No	Brynildsrud et al., 2018, Sci Adv	2004
ERR2653003	lineage4.3.4.1	Brazil	South America	South America	No	Brynildsrud et al., 2018, Sci Adv	2004
ERR2653004	lineage4.4.1.1	Brazil	South America	South America	No	Brynildsrud et al., 2018, Sci Adv	2004
ERR2653005	lineage4.7	Brazil	South America	South America	No	Brynildsrud et al., 2018, Sci Adv	2004
ERR2653006	lineage4.8	Brazil	South America	South America	No	Brynildsrud et al., 2018, Sci Adv	2004
ERR2653007	lineage4.8	Brazil	South America	South America	No	Brynildsrud et al., 2018, Sci Adv	2004
ERR2653008	lineage4.3.3	Brazil	South America	South America	No	Brynildsrud et al., 2018, Sci Adv	2004
ERR2653009	lineage4.3.3	Brazil	South America	South America	No	Brynildsrud et al., 2018, Sci Adv	2004
ERR2653010	lineage4.3.3	Brazil	South America	South America	No	Brynildsrud et al., 2018, Sci Adv	2005
ERR2653011	lineage4.1.1.3	Brazil	South America	South America	No	Brynildsrud et al., 2018, Sci Adv	2005
ERR2653012	lineage4.3.3	Brazil	South America	South America	No	Brynildsrud et al., 2018, Sci Adv	2005
ERR2653013	lineage4.8	Brazil	South America	South America	No	Brynildsrud et al., 2018, Sci Adv	2005
ERR2653014	lineage4.4.1.2	Brazil	South America	South America	No	Brynildsrud et al., 2018, Sci Adv	2005
ERR2653015	lineage4.1.1.1	Brazil	South America	South America	No	Brynildsrud et al., 2018, Sci Adv	2005
ERR2653016	lineage4.1	Brazil	South America	South America	No	Brynildsrud et al., 2018, Sci Adv	2005
ERR2653017	lineage4.3.2	Brazil	South America	South America	No	Brynildsrud et al., 2018, Sci Adv	2005
ERR2653018	lineage4.3.3	Brazil	South America	South America	No	Brynildsrud et al., 2018, Sci Adv	2005
ERR2653019	lineage4.1.1.1	Brazil	South America	South America	No	Brynildsrud et al., 2018, Sci Adv	2006
ERR2653020	lineage4.3.4.1	Brazil	South America	South America	No	Brynildsrud et al., 2018, Sci Adv	2006
ERR2653021	lineage4.1.2.1	Brazil	South America	South America	No	Brynildsrud et al., 2018, Sci Adv	2006
ERR2653022	lineage4.3.3	Brazil	South America	South America	No	Brynildsrud et al., 2018, Sci Adv	2006
ERR2653023	lineage4.3.4.2	Brazil	South America	South America	No	Brynildsrud et al., 2018, Sci Adv	2006
ERR2653024	lineage4.1.1.1	Brazil	South America	South America	No	Brynildsrud et al., 2018, Sci Adv	2006
ERR2653025	lineage4.9	Brazil	South America	South America	No	Brynildsrud et al., 2018, Sci Adv	2006
ERR2653026	lineage4.8	Brazil	South America	South America	No	Brynildsrud et al., 2018, Sci Adv	2006
ERR2653027	lineage4.3.3	Brazil	South America	South America	No	Brynildsrud et al., 2018, Sci Adv	2006
ERR2653028	lineage4.3.4.2	Brazil	South America	South America	No	Brynildsrud et al., 2018, Sci Adv	2006
ERR2653029	lineage4.3.2	Brazil	South America	South America	No	Brynildsrud et al., 2018, Sci Adv	2006
ERR2653030	lineage4.3.4.1	Brazil	South America	South America	No	Brynildsrud et al., 2018, Sci Adv	2006
ERR2653031	lineage4.3.3	Brazil	South America	South America	No	Brynildsrud et al., 2018, Sci Adv	2006
ERR2653032	lineage4.3.4.2	Brazil	South America	South America	No	Brynildsrud et al., 2018, Sci Adv	2006
ERR2653033	lineage4.3.4.1	Brazil	South America	South America	No	Brynildsrud et al., 2018, Sci Adv	2006
ERR2653034	lineage4.1.1.1	Brazil	South America	South America	No	Brynildsrud et al., 2018, Sci Adv	2006
ERR2653035	lineage4.3.4.2	Brazil	South America	South America	No	Brynildsrud et al., 2018, Sci Adv	2006
ERR2653036	lineage4.8	Brazil	South America	South America	No	Brynildsrud et al., 2018, Sci Adv	2007
ERR2653037	lineage4.3.3	Brazil	South America	South America	No	Brynildsrud et al., 2018, Sci Adv	2007
ERR2653038	lineage4.1.1.1	Brazil	South America	South America	No	Brynildsrud et al., 2018, Sci Adv	2007
ERR2653039	lineage4.1.1.1	Brazil	South America	South America	No	Brynildsrud et al., 2018, Sci Adv	2007
ERR2653040	lineage4.1.1.1	Brazil	South America	South America	No	Brynildsrud et al., 2018, Sci Adv	2007
ERR2653041	lineage4.1.1.1	Brazil	South America	South America	No	Brynildsrud et al., 2018, Sci Adv	2007
ERR2653042	lineage4.1.1.1	Brazil	South America	South America	No	Brynildsrud et al., 2018, Sci Adv	2007
ERR2653043	lineage4.3.4.1	Brazil	South America	South America	No	Brynildsrud et al., 2018, Sci Adv	2007
ERR2653044	lineage4.3.3	Brazil	South America	South America	No	Brynildsrud et al., 2018, Sci Adv	2007
ERR2653045	lineage4.3.3	Brazil	South America	South America	No	Brynildsrud et al., 2018, Sci Adv	2007
ERR2653046	lineage4.1.1.1	Brazil	South America	South America	No	Brynildsrud et al., 2018, Sci Adv	2007
ERR2653047	lineage4.3.3	Brazil	South America	South America	No	Brynildsrud et al., 2018, Sci Adv	2007
ERR2653048	lineage4.1.2.1	Brazil	South America	South America	No	Brynildsrud et al., 2018, Sci Adv	2007
ERR2653049	lineage4.3.3	Brazil	South America	South America	No	Brynildsrud et al., 2018, Sci Adv	2007
ERR2653050	lineage4.1.1.1	Brazil	South America	South America	No	Brynildsrud et al., 2018, Sci Adv	2007
ERR2653051	lineage4.3.3	Brazil	South America	South America	No	Brynildsrud et al., 2018, Sci Adv	2007
ERR2653052	lineage4.4.1.1	Brazil	South America	South America	No	Brynildsrud et al., 2018, Sci Adv	2008
ERR2653053	lineage4.3.4.2	Brazil	South America	South America	No	Brynildsrud et al., 2018, Sci Adv	2008
ERR2653054	lineage4.3.3	Brazil	South America	South America	No	Brynildsrud et al., 2018, Sci Adv	2008
ERR2653055	lineage4.1.2.1	Brazil	South America	South America	No	Brynildsrud et al., 2018, Sci Adv	2008
ERR2653056	lineage4.1.1.1	Brazil	South America	South America	No	Brynildsrud et al., 2018, Sci Adv	2008
ERR2653057	lineage4.1.1.1	Brazil	South America	South America	No	Brynildsrud et al., 2018, Sci Adv	2008
ERR2653058	lineage4.1.1.3	Brazil	South America	South America	No	Brynildsrud et al., 2018, Sci Adv	2008
ERR2653060	lineage4.1.2.1	Brazil	South America	South America	No	Brynildsrud et al., 2018, Sci Adv	2008
ERR2653061	lineage4.1.2.1	Brazil	South America	South America	No	Brynildsrud et al., 2018, Sci Adv	2008
ERR2653062	lineage4.3.3	Brazil	South America	South America	No	Brynildsrud et al., 2018, Sci Adv	2008
ERR2653063	lineage4.4.1.1	Brazil	South America	South America	No	Brynildsrud et al., 2018, Sci Adv	2008
ERR2653064	lineage4.3.4.1	Brazil	South America	South America	No	Brynildsrud et al., 2018, Sci Adv	2008
ERR2653065	lineage4.3.3	Brazil	South America	South America	No	Brynildsrud et al., 2018, Sci Adv	2008
ERR2653119	lineage4.3.3	Brazil	South America	South America	No	Brynildsrud et al., 2018, Sci Adv	2008
ERR2653120	lineage4.1.1.1	Brazil	South America	South America	No	Brynildsrud et al., 2018, Sci Adv	2008
ERR2653121	lineage4.7	Brazil	South America	South America	No	Brynildsrud et al., 2018, Sci Adv	2008
ERR2653122	lineage4.3.4.2	Brazil	South America	South America	No	Brynildsrud et al., 2018, Sci Adv	2008
ERR2653123	lineage4.3.4.2	Brazil	South America	South America	No	Brynildsrud et al., 2018, Sci Adv	2008
ERR2653124	lineage4.1.1.1	Brazil	South America	South America	No	Brynildsrud et al., 2018, Sci Adv	2008
ERR2653180	lineage4.1.2.1	Brazil	South America	South America	No	Brynildsrud et al., 2018, Sci Adv	2008
ERR2653181	lineage4.3.3	Brazil	South America	South America	No	Brynildsrud et al., 2018, Sci Adv	2008
ERR2653182	lineage4.3.3	Brazil	South America	South America	No	Brynildsrud et al., 2018, Sci Adv	2008
ERR2653183	lineage4.3.3	Brazil	South America	South America	No	Brynildsrud et al., 2018, Sci Adv	2008
ERR2653184	lineage4.3.4.1	Brazil	South America	South America	No	Brynildsrud et al., 2018, Sci Adv	2008
ERR2653185	lineage4.3.4.1	Brazil	South America	South America	No	Brynildsrud et al., 2018, Sci Adv	2008
ERR2653186	lineage4.3.4.1	Brazil	South America	South America	No	Brynildsrud et al., 2018, Sci Adv	2008
ERR2653187	lineage4.3.3	Brazil	South America	South America	No	Brynildsrud et al., 2018, Sci Adv	2008
ERR2653188	lineage4.3.4.1	Brazil	South America	South America	No	Brynildsrud et al., 2018, Sci Adv	2008
ERR2653189	lineage4.3.2	Brazil	South America	South America	No	Brynildsrud et al., 2018, Sci Adv	2008
ERR2653190	lineage4.1.2.1	Brazil	South America	South America	No	Brynildsrud et al., 2018, Sci Adv	2008
ERR2653191	lineage4.3.3	Brazil	South America	South America	No	Brynildsrud et al., 2018, Sci Adv	2008
ERR2653192	lineage4.3.2	Brazil	South America	South America	No	Brynildsrud et al., 2018, Sci Adv	2008
ERR2653193	lineage4.3.4.1	Brazil	South America	South America	No	Brynildsrud et al., 2018, Sci Adv	2008
ERR2653194	lineage4.1.2	Brazil	South America	South America	No	Brynildsrud et al., 2018, Sci Adv	2008
ERR2653195	lineage4.4.1.1	Brazil	South America	South America	No	Brynildsrud et al., 2018, Sci Adv	2008
ERR2653196	lineage4.3.4.2	Brazil	South America	South America	No	Brynildsrud et al., 2018, Sci Adv	2008
ERR2653197	lineage4.4.1.1	Brazil	South America	South America	No	Brynildsrud et al., 2018, Sci Adv	2008
ERR2653198	lineage4.4.1.1	Brazil	South America	South America	No	Brynildsrud et al., 2018, Sci Adv	2008
ERR2653199	lineage4.3.4.2	Brazil	South America	South America	No	Brynildsrud et al., 2018, Sci Adv	2008
ERR2653200	lineage4.8	Brazil	South America	South America	No	Brynildsrud et al., 2018, Sci Adv	2008
ERR2653125	lineage4.3.4.1	Brazil	South America	South America	No	Brynildsrud et al., 2018, Sci Adv	2009
ERR2653126	lineage4.4.1.1	Brazil	South America	South America	No	Brynildsrud et al., 2018, Sci Adv	2009
ERR2653127	lineage4.3.4.2	Brazil	South America	South America	No	Brynildsrud et al., 2018, Sci Adv	2009
ERR2653128	lineage4.1.2.1	Brazil	South America	South America	No	Brynildsrud et al., 2018, Sci Adv	2009
ERR2653129	lineage4.3.2	Brazil	South America	South America	No	Brynildsrud et al., 2018, Sci Adv	2009
ERR2653130	lineage4.4.1.1	Brazil	South America	South America	No	Brynildsrud et al., 2018, Sci Adv	2009
ERR2653131	lineage4.1.2.1	Brazil	South America	South America	No	Brynildsrud et al., 2018, Sci Adv	2009
ERR2653132	lineage4.8	Brazil	South America	South America	No	Brynildsrud et al., 2018, Sci Adv	2009
ERR2653133	lineage4.3.4.1	Brazil	South America	South America	No	Brynildsrud et al., 2018, Sci Adv	2009
ERR2653134	lineage4.8	Brazil	South America	South America	No	Brynildsrud et al., 2018, Sci Adv	2009
ERR2653135	lineage4.3.4.2	Brazil	South America	South America	No	Brynildsrud et al., 2018, Sci Adv	2009
ERR2653136	lineage4.3.4.2	Brazil	South America	South America	No	Brynildsrud et al., 2018, Sci Adv	2009
ERR2653137	lineage4.3.3	Brazil	South America	South America	No	Brynildsrud et al., 2018, Sci Adv	2009
ERR2653138	lineage4.1.2.1	Brazil	South America	South America	No	Brynildsrud et al., 2018, Sci Adv	2009
ERR2653139	lineage4.3.3	Brazil	South America	South America	No	Brynildsrud et al., 2018, Sci Adv	2009
ERR2653140	lineage4.3.4.1	Brazil	South America	South America	No	Brynildsrud et al., 2018, Sci Adv	2009
ERR2653141	lineage4.1.2.1	Brazil	South America	South America	No	Brynildsrud et al., 2018, Sci Adv	2009
ERR2653142	lineage4.3.4.2	Brazil	South America	South America	No	Brynildsrud et al., 2018, Sci Adv	2009
ERR2653143	lineage4.3.2	Brazil	South America	South America	No	Brynildsrud et al., 2018, Sci Adv	2009
ERR2653144	lineage4.1.1.1	Brazil	South America	South America	No	Brynildsrud et al., 2018, Sci Adv	2009
ERR2653145	lineage4.3.3	Brazil	South America	South America	No	Brynildsrud et al., 2018, Sci Adv	2009
ERR2653146	lineage4.3.3	Brazil	South America	South America	No	Brynildsrud et al., 2018, Sci Adv	2009
ERR2653147	lineage4.7	Brazil	South America	South America	No	Brynildsrud et al., 2018, Sci Adv	2009
ERR2653148	lineage4.1.2.1	Brazil	South America	South America	No	Brynildsrud et al., 2018, Sci Adv	2009
ERR2653149	lineage4.3.4.2	Brazil	South America	South America	No	Brynildsrud et al., 2018, Sci Adv	2009
ERR2653150	lineage4.3.2	Brazil	South America	South America	No	Brynildsrud et al., 2018, Sci Adv	2009
ERR2653151	lineage4.3.3	Brazil	South America	South America	No	Brynildsrud et al., 2018, Sci Adv	2009
ERR2653201	lineage4.3.3	Brazil	South America	South America	No	Brynildsrud et al., 2018, Sci Adv	2009
ERR2653212	lineage4.3.3	Brazil	South America	South America	No	Brynildsrud et al., 2018, Sci Adv	2009
ERR2653223	lineage4.3.3	Brazil	South America	South America	No	Brynildsrud et al., 2018, Sci Adv	2009
ERR2653233	lineage4.3.3	Brazil	South America	South America	No	Brynildsrud et al., 2018, Sci Adv	2009
ERR2653237	lineage4.3.3	Brazil	South America	South America	No	Brynildsrud et al., 2018, Sci Adv	2009
ERR2653238	lineage4.3.3	Brazil	South America	South America	No	Brynildsrud et al., 2018, Sci Adv	2009
ERR2652988	lineage4.3.3	Brazil	South America	South America	No	Brynildsrud et al., 2018, Sci Adv	2010
ERR2652989	lineage4.1.2.1	Brazil	South America	South America	No	Brynildsrud et al., 2018, Sci Adv	2010
ERR2652990	lineage4.1.2.1	Brazil	South America	South America	No	Brynildsrud et al., 2018, Sci Adv	2010
ERR2652991	lineage4.3.4.2.1	Brazil	South America	South America	No	Brynildsrud et al., 2018, Sci Adv	2010
ERR2652992	lineage4.7	Brazil	South America	South America	No	Brynildsrud et al., 2018, Sci Adv	2010
ERR2652994	lineage4.1.2.1	Brazil	South America	South America	No	Brynildsrud et al., 2018, Sci Adv	2010
ERR2652996	lineage4.3.4.1	Brazil	South America	South America	No	Brynildsrud et al., 2018, Sci Adv	2010
ERR2652997	lineage4.8	Brazil	South America	South America	No	Brynildsrud et al., 2018, Sci Adv	2010
ERR2652998	lineage4.7	Brazil	South America	South America	No	Brynildsrud et al., 2018, Sci Adv	2010
ERR2652999	lineage4.3.4.2	Brazil	South America	South America	No	Brynildsrud et al., 2018, Sci Adv	2010
ERR2653066	lineage4.1.2	Brazil	South America	South America	No	Brynildsrud et al., 2018, Sci Adv	2010
ERR2653067	lineage4.7	Brazil	South America	South America	No	Brynildsrud et al., 2018, Sci Adv	2010
ERR2653068	lineage4.1.1.1	Brazil	South America	South America	No	Brynildsrud et al., 2018, Sci Adv	2010
ERR2653069	lineage4.1.1.3	Brazil	South America	South America	No	Brynildsrud et al., 2018, Sci Adv	2010
ERR2653070	lineage4.3.3	Brazil	South America	South America	No	Brynildsrud et al., 2018, Sci Adv	2010
ERR2653071	lineage4.7	Brazil	South America	South America	No	Brynildsrud et al., 2018, Sci Adv	2010
ERR2653072	lineage4.3.4.2.1	Brazil	South America	South America	No	Brynildsrud et al., 2018, Sci Adv	2010
ERR2653073	lineage4.1.1.1	Brazil	South America	South America	No	Brynildsrud et al., 2018, Sci Adv	2010
ERR2653074	lineage4.3.2	Brazil	South America	South America	No	Brynildsrud et al., 2018, Sci Adv	2010
ERR2653075	lineage4.3.3	Brazil	South America	South America	No	Brynildsrud et al., 2018, Sci Adv	2010
ERR2653078	lineage4.3.4.2	Brazil	South America	South America	No	Brynildsrud et al., 2018, Sci Adv	2010
ERR2653079	lineage4.3.4.1	Brazil	South America	South America	No	Brynildsrud et al., 2018, Sci Adv	2010
ERR2653080	lineage4.3.4.1	Brazil	South America	South America	No	Brynildsrud et al., 2018, Sci Adv	2010
ERR2653081	lineage4.3.4.1	Brazil	South America	South America	No	Brynildsrud et al., 2018, Sci Adv	2010
ERR2653082	lineage4.3.4.2	Brazil	South America	South America	No	Brynildsrud et al., 2018, Sci Adv	2010
ERR2653083	lineage4.3.3	Brazil	South America	South America	No	Brynildsrud et al., 2018, Sci Adv	2010
ERR2653084	lineage4.4.1.1	Brazil	South America	South America	No	Brynildsrud et al., 2018, Sci Adv	2010
ERR2653085	lineage4.7	Brazil	South America	South America	No	Brynildsrud et al., 2018, Sci Adv	2010
ERR2653086	lineage4.3.3	Brazil	South America	South America	No	Brynildsrud et al., 2018, Sci Adv	2010
ERR2653087	lineage4.3.3	Brazil	South America	South America	No	Brynildsrud et al., 2018, Sci Adv	2010
ERR2653088	lineage4.1.2.1	Brazil	South America	South America	No	Brynildsrud et al., 2018, Sci Adv	2010
ERR2653152	lineage4.3.3	Brazil	South America	South America	No	Brynildsrud et al., 2018, Sci Adv	2010
ERR2653153	lineage4.7	Brazil	South America	South America	No	Brynildsrud et al., 2018, Sci Adv	2010
ERR2653154	lineage4.3.4.1	Brazil	South America	South America	No	Brynildsrud et al., 2018, Sci Adv	2010
ERR2653155	lineage4.1.2.1	Brazil	South America	South America	No	Brynildsrud et al., 2018, Sci Adv	2010
ERR2653156	lineage4.3.3	Brazil	South America	South America	No	Brynildsrud et al., 2018, Sci Adv	2010
ERR2653157	lineage4.1.2.1	Brazil	South America	South America	No	Brynildsrud et al., 2018, Sci Adv	2010
ERR2653158	lineage4.3.3	Brazil	South America	South America	No	Brynildsrud et al., 2018, Sci Adv	2010
ERR2653159	lineage4.3.4.1	Brazil	South America	South America	No	Brynildsrud et al., 2018, Sci Adv	2010
ERR2653160	lineage4.1.2.1	Brazil	South America	South America	No	Brynildsrud et al., 2018, Sci Adv	2010
ERR2653161	lineage4.3.4.1	Brazil	South America	South America	No	Brynildsrud et al., 2018, Sci Adv	2010
ERR2653162	lineage4.3.4.2	Brazil	South America	South America	No	Brynildsrud et al., 2018, Sci Adv	2010
ERR2653163	lineage4.9	Brazil	South America	South America	No	Brynildsrud et al., 2018, Sci Adv	2010
ERR2653164	lineage4.3.2	Brazil	South America	South America	No	Brynildsrud et al., 2018, Sci Adv	2010
ERR2653165	lineage4.1.1.1	Brazil	South America	South America	No	Brynildsrud et al., 2018, Sci Adv	2010
ERR2653166	lineage4.3.3	Brazil	South America	South America	No	Brynildsrud et al., 2018, Sci Adv	2010
ERR2653167	lineage4.8	Brazil	South America	South America	No	Brynildsrud et al., 2018, Sci Adv	2010
ERR2653202	lineage4.3.4.2	Brazil	South America	South America	No	Brynildsrud et al., 2018, Sci Adv	2010
ERR2653203	lineage4.3.2	Brazil	South America	South America	No	Brynildsrud et al., 2018, Sci Adv	2010
ERR2653204	lineage4.3.4.1	Brazil	South America	South America	No	Brynildsrud et al., 2018, Sci Adv	2010
ERR2653205	lineage4.3.4.1	Brazil	South America	South America	No	Brynildsrud et al., 2018, Sci Adv	2010
ERR2653206	lineage4.3.4.2	Brazil	South America	South America	No	Brynildsrud et al., 2018, Sci Adv	2010
ERR2653207	lineage4.1.1.1	Brazil	South America	South America	No	Brynildsrud et al., 2018, Sci Adv	2010
ERR2653208	lineage4.1.1.1	Brazil	South America	South America	No	Brynildsrud et al., 2018, Sci Adv	2010
ERR2653217	lineage4.1.2.1	Brazil	South America	South America	No	Brynildsrud et al., 2018, Sci Adv	2010
ERR2653218	lineage4.3.4.1	Brazil	South America	South America	No	Brynildsrud et al., 2018, Sci Adv	2010
ERR2653219	lineage4.1.1.1	Brazil	South America	South America	No	Brynildsrud et al., 2018, Sci Adv	2010
ERR2653220	lineage4.3.3	Brazil	South America	South America	No	Brynildsrud et al., 2018, Sci Adv	2010
ERR2653221	lineage4.3.2	Brazil	South America	South America	No	Brynildsrud et al., 2018, Sci Adv	2010
ERR2653222	lineage4.3.3	Brazil	South America	South America	No	Brynildsrud et al., 2018, Sci Adv	2010
ERR2653224	lineage4.3.4.1	Brazil	South America	South America	No	Brynildsrud et al., 2018, Sci Adv	2010
ERR2653225	lineage4.8	Brazil	South America	South America	No	Brynildsrud et al., 2018, Sci Adv	2010
ERR2653226	lineage4.3.4.1	Brazil	South America	South America	No	Brynildsrud et al., 2018, Sci Adv	2010
ERR2653227	lineage4.3.4.2	Brazil	South America	South America	No	Brynildsrud et al., 2018, Sci Adv	2010
ERR2653228	lineage4.9	Brazil	South America	South America	No	Brynildsrud et al., 2018, Sci Adv	2010
ERR2653229	lineage4.4.1	Brazil	South America	South America	No	Brynildsrud et al., 2018, Sci Adv	2010
ERR2653230	lineage4.1.2.1	Brazil	South America	South America	No	Brynildsrud et al., 2018, Sci Adv	2010
ERR2653231	lineage4.1.1.1	Brazil	South America	South America	No	Brynildsrud et al., 2018, Sci Adv	2010
ERR2653239	lineage4.3.3	Brazil	South America	South America	No	Brynildsrud et al., 2018, Sci Adv	2010
ERR2653240	lineage4.3.4.2	Brazil	South America	South America	No	Brynildsrud et al., 2018, Sci Adv	2010
ERR2653241	lineage4.3.4.2	Brazil	South America	South America	No	Brynildsrud et al., 2018, Sci Adv	2010
ERR2653076	lineage4.1.1.1	Brazil	South America	South America	No	Brynildsrud et al., 2018, Sci Adv	2011
ERR2653077	lineage4.3.4.2	Brazil	South America	South America	No	Brynildsrud et al., 2018, Sci Adv	2011
ERR2653089	lineage4.7	Brazil	South America	South America	No	Brynildsrud et al., 2018, Sci Adv	2011
ERR2653090	lineage4.3.4.1	Brazil	South America	South America	No	Brynildsrud et al., 2018, Sci Adv	2011
ERR2653091	lineage4.7	Brazil	South America	South America	No	Brynildsrud et al., 2018, Sci Adv	2011
ERR2653092	lineage4.3.4.2	Brazil	South America	South America	No	Brynildsrud et al., 2018, Sci Adv	2011
ERR2653093	lineage4.1.1.1	Brazil	South America	South America	No	Brynildsrud et al., 2018, Sci Adv	2011
ERR2653094	lineage4.3.4.2.1	Brazil	South America	South America	No	Brynildsrud et al., 2018, Sci Adv	2011
ERR2653095	lineage4.7	Brazil	South America	South America	No	Brynildsrud et al., 2018, Sci Adv	2011
ERR2653096	lineage4.3.2	Brazil	South America	South America	No	Brynildsrud et al., 2018, Sci Adv	2011
ERR2653097	lineage4.3.3	Brazil	South America	South America	No	Brynildsrud et al., 2018, Sci Adv	2011
ERR2653098	lineage4.7	Brazil	South America	South America	No	Brynildsrud et al., 2018, Sci Adv	2011
ERR2653099	lineage4.3.4	Brazil	South America	South America	No	Brynildsrud et al., 2018, Sci Adv	2011
ERR2653100	lineage4.3.4.2	Brazil	South America	South America	No	Brynildsrud et al., 2018, Sci Adv	2011
ERR2653101	lineage4.7	Brazil	South America	South America	No	Brynildsrud et al., 2018, Sci Adv	2011
ERR2653102	lineage4.7	Brazil	South America	South America	No	Brynildsrud et al., 2018, Sci Adv	2011
ERR2653103	lineage4.3.2	Brazil	South America	South America	No	Brynildsrud et al., 2018, Sci Adv	2011
ERR2653104	lineage4.1.1.1	Brazil	South America	South America	No	Brynildsrud et al., 2018, Sci Adv	2011
ERR2653105	lineage4.3.4.2	Brazil	South America	South America	No	Brynildsrud et al., 2018, Sci Adv	2011
ERR2653106	lineage4.3.4.2	Brazil	South America	South America	No	Brynildsrud et al., 2018, Sci Adv	2011
ERR2653107	lineage4.3.3	Brazil	South America	South America	No	Brynildsrud et al., 2018, Sci Adv	2011
ERR2653108	lineage4.1.2.1	Brazil	South America	South America	No	Brynildsrud et al., 2018, Sci Adv	2011
ERR2653109	lineage4.3.4.2.1	Brazil	South America	South America	No	Brynildsrud et al., 2018, Sci Adv	2011
ERR2653110	lineage4.3.3	Brazil	South America	South America	No	Brynildsrud et al., 2018, Sci Adv	2011
ERR2653111	lineage4.1.2.1	Brazil	South America	South America	No	Brynildsrud et al., 2018, Sci Adv	2011
ERR2653112	lineage4.8	Brazil	South America	South America	No	Brynildsrud et al., 2018, Sci Adv	2011
ERR2653113	lineage4.8	Brazil	South America	South America	No	Brynildsrud et al., 2018, Sci Adv	2011
ERR2653114	lineage4.3.4.2	Brazil	South America	South America	No	Brynildsrud et al., 2018, Sci Adv	2011
ERR2653115	lineage4.3.3	Brazil	South America	South America	No	Brynildsrud et al., 2018, Sci Adv	2011
ERR2653116	lineage4.8	Brazil	South America	South America	No	Brynildsrud et al., 2018, Sci Adv	2011
ERR2653117	lineage4.3.4.2	Brazil	South America	South America	No	Brynildsrud et al., 2018, Sci Adv	2011
ERR2653118	lineage4.3.3	Brazil	South America	South America	No	Brynildsrud et al., 2018, Sci Adv	2011
ERR2653168	lineage4.3.2	Brazil	South America	South America	No	Brynildsrud et al., 2018, Sci Adv	2011
ERR2653209	lineage4.1.2.1	Brazil	South America	South America	No	Brynildsrud et al., 2018, Sci Adv	2011
ERR2653210	lineage4.3.2	Brazil	South America	South America	No	Brynildsrud et al., 2018, Sci Adv	2011
ERR2653211	lineage4.3.3	Brazil	South America	South America	No	Brynildsrud et al., 2018, Sci Adv	2011
ERR2653213	lineage4.1.1.1	Brazil	South America	South America	No	Brynildsrud et al., 2018, Sci Adv	2011
ERR2653214	lineage4.7	Brazil	South America	South America	No	Brynildsrud et al., 2018, Sci Adv	2011
ERR2653215	lineage4.3.3	Brazil	South America	South America	No	Brynildsrud et al., 2018, Sci Adv	2011
ERR2653216	lineage4.3.3	Brazil	South America	South America	No	Brynildsrud et al., 2018, Sci Adv	2011
ERR2653232	lineage4.3.3	Brazil	South America	South America	No	Brynildsrud et al., 2018, Sci Adv	2011
ERR2653234	lineage4.1.2.1	Brazil	South America	South America	No	Brynildsrud et al., 2018, Sci Adv	2011
ERR2653235	lineage4.1.1.1	Brazil	South America	South America	No	Brynildsrud et al., 2018, Sci Adv	2011
ERR2653236	lineage4.1.2	Brazil	South America	South America	No	Brynildsrud et al., 2018, Sci Adv	2011
ERR2653169	lineage4.3.4	Brazil	South America	South America	No	Brynildsrud et al., 2018, Sci Adv	2012
ERR2653170	lineage4.3.4.2	Brazil	South America	South America	No	Brynildsrud et al., 2018, Sci Adv	2012
ERR2653171	lineage4.3.4.2	Brazil	South America	South America	No	Brynildsrud et al., 2018, Sci Adv	2012
ERR2653172	lineage4.3.3	Brazil	South America	South America	No	Brynildsrud et al., 2018, Sci Adv	2012
ERR2653173	lineage4.1.2.1	Brazil	South America	South America	No	Brynildsrud et al., 2018, Sci Adv	2012
ERR2653174	lineage4.1.2.1	Brazil	South America	South America	No	Brynildsrud et al., 2018, Sci Adv	2012
ERR2653175	lineage4.1.2.1	Brazil	South America	South America	No	Brynildsrud et al., 2018, Sci Adv	2012
ERR2653176	lineage4.3.3	Brazil	South America	South America	No	Brynildsrud et al., 2018, Sci Adv	2012
ERR2653177	lineage4.3.2	Brazil	South America	South America	No	Brynildsrud et al., 2018, Sci Adv	2012
ERR2653178	lineage4.3.3	Brazil	South America	South America	No	Brynildsrud et al., 2018, Sci Adv	2012
ERR2653179	lineage4.1.2.1	Brazil	South America	South America	No	Brynildsrud et al., 2018, Sci Adv	2012
ERR751548	lineage4.3.3	Peru	South America	South America	No	Grandjean et al., 2017, PLoS ONE	2006
ERR775374	lineage4.3.3	Peru	South America	South America	No	Grandjean et al., 2017, PLoS ONE	2007
ERR775383	lineage4.3.3	Peru	South America	South America	No	Grandjean et al., 2017, PLoS ONE	2007
ERR751365	lineage4.3.3	Peru	South America	South America	No	Grandjean et al., 2017, PLoS ONE	2008
ERR751474	lineage4.3.4.2	Peru	South America	South America	No	Grandjean et al., 2017, PLoS ONE	2008
ERR751487	lineage4.3.4.2	Peru	South America	South America	No	Grandjean et al., 2017, PLoS ONE	2008
ERR751496	lineage4.3.4.2	Peru	South America	South America	No	Grandjean et al., 2017, PLoS ONE	2008
ERR751500	lineage4.3.3	Peru	South America	South America	No	Grandjean et al., 2017, PLoS ONE	2008
ERR751504	lineage4.3.3	Peru	South America	South America	No	Grandjean et al., 2017, PLoS ONE	2008
ERR751351	lineage4.3.3	Peru	South America	South America	No	Grandjean et al., 2017, PLoS ONE	2009
ERR751354	lineage4.3.3	Peru	South America	South America	No	Grandjean et al., 2017, PLoS ONE	2009
ERR751355	lineage4.3.3	Peru	South America	South America	No	Grandjean et al., 2017, PLoS ONE	2009
ERR751357	lineage4.3.3	Peru	South America	South America	No	Grandjean et al., 2017, PLoS ONE	2009
ERR751359	lineage4.3.3	Peru	South America	South America	No	Grandjean et al., 2017, PLoS ONE	2009
ERR751362	lineage4.3.3	Peru	South America	South America	No	Grandjean et al., 2017, PLoS ONE	2009
ERR751363	lineage4.3.3	Peru	South America	South America	No	Grandjean et al., 2017, PLoS ONE	2009
ERR751367	lineage4.3.3	Peru	South America	South America	No	Grandjean et al., 2017, PLoS ONE	2009
ERR751368	lineage4.3.4.2	Peru	South America	South America	No	Grandjean et al., 2017, PLoS ONE	2009
ERR751372	lineage4.3.3	Peru	South America	South America	No	Grandjean et al., 2017, PLoS ONE	2009
ERR751373	lineage4.3.3	Peru	South America	South America	No	Grandjean et al., 2017, PLoS ONE	2009
ERR751374	lineage4.3.4.2	Peru	South America	South America	No	Grandjean et al., 2017, PLoS ONE	2009
ERR751375	lineage4.3.3	Peru	South America	South America	No	Grandjean et al., 2017, PLoS ONE	2009
ERR751377	lineage4.3.3	Peru	South America	South America	No	Grandjean et al., 2017, PLoS ONE	2009
ERR751382	lineage4.3.4.1	Peru	South America	South America	No	Grandjean et al., 2017, PLoS ONE	2009
ERR751384	lineage4.3.3	Peru	South America	South America	No	Grandjean et al., 2017, PLoS ONE	2009
ERR751387	lineage4.3.3	Peru	South America	South America	No	Grandjean et al., 2017, PLoS ONE	2009
ERR751389	lineage4.3.4.2	Peru	South America	South America	No	Grandjean et al., 2017, PLoS ONE	2009
ERR751394	lineage4.3.4.2	Peru	South America	South America	No	Grandjean et al., 2017, PLoS ONE	2009
ERR751399	lineage4.3.3	Peru	South America	South America	No	Grandjean et al., 2017, PLoS ONE	2009
ERR751400	lineage4.3.4.2	Peru	South America	South America	No	Grandjean et al., 2017, PLoS ONE	2009
ERR751401	lineage4.3.3	Peru	South America	South America	No	Grandjean et al., 2017, PLoS ONE	2009
ERR751403	lineage4.3.3	Peru	South America	South America	No	Grandjean et al., 2017, PLoS ONE	2009
ERR751406	lineage4.3.3	Peru	South America	South America	No	Grandjean et al., 2017, PLoS ONE	2009
ERR751409	lineage4.3.3	Peru	South America	South America	No	Grandjean et al., 2017, PLoS ONE	2009
ERR751415	lineage4.3.3	Peru	South America	South America	No	Grandjean et al., 2017, PLoS ONE	2009
ERR751416	lineage4.3.3	Peru	South America	South America	No	Grandjean et al., 2017, PLoS ONE	2009
ERR751417	lineage4.3.3	Peru	South America	South America	No	Grandjean et al., 2017, PLoS ONE	2009
ERR751418	lineage4.3.3	Peru	South America	South America	No	Grandjean et al., 2017, PLoS ONE	2009
ERR751423	lineage4.3.3	Peru	South America	South America	No	Grandjean et al., 2017, PLoS ONE	2009
ERR751424	lineage4.3.3	Peru	South America	South America	No	Grandjean et al., 2017, PLoS ONE	2009
ERR751425	lineage4.3.4.2	Peru	South America	South America	No	Grandjean et al., 2017, PLoS ONE	2009
ERR751426	lineage4.3.4.2	Peru	South America	South America	No	Grandjean et al., 2017, PLoS ONE	2009
ERR751427	lineage4.3.4.2	Peru	South America	South America	No	Grandjean et al., 2017, PLoS ONE	2009
ERR751429	lineage4.3.3	Peru	South America	South America	No	Grandjean et al., 2017, PLoS ONE	2009
ERR751431	lineage4.3.3	Peru	South America	South America	No	Grandjean et al., 2017, PLoS ONE	2009
ERR751435	lineage4.3.3	Peru	South America	South America	No	Grandjean et al., 2017, PLoS ONE	2009
ERR751436	lineage4.3.3	Peru	South America	South America	No	Grandjean et al., 2017, PLoS ONE	2009
ERR751439	lineage4.3.4.2	Peru	South America	South America	No	Grandjean et al., 2017, PLoS ONE	2009
ERR751442	lineage4.3.3	Peru	South America	South America	No	Grandjean et al., 2017, PLoS ONE	2009
ERR751444	lineage4.3.3	Peru	South America	South America	No	Grandjean et al., 2017, PLoS ONE	2009
ERR751476	lineage4.3.4.2	Peru	South America	South America	No	Grandjean et al., 2017, PLoS ONE	2009
ERR751477	lineage4.3.4.2	Peru	South America	South America	No	Grandjean et al., 2017, PLoS ONE	2009
ERR751480	lineage4.3.3	Peru	South America	South America	No	Grandjean et al., 2017, PLoS ONE	2009
ERR751482	lineage4.3.4.2	Peru	South America	South America	No	Grandjean et al., 2017, PLoS ONE	2009
ERR751485	lineage4.3.2	Peru	South America	South America	No	Grandjean et al., 2017, PLoS ONE	2009
ERR751492	lineage4.3.3	Peru	South America	South America	No	Grandjean et al., 2017, PLoS ONE	2009
ERR751494	lineage4.3.4.2	Peru	South America	South America	No	Grandjean et al., 2017, PLoS ONE	2009
ERR751498	lineage4.3.3	Peru	South America	South America	No	Grandjean et al., 2017, PLoS ONE	2009
ERR751499	lineage4.3.4.1	Peru	South America	South America	No	Grandjean et al., 2017, PLoS ONE	2009
ERR751501	lineage4.3.3	Peru	South America	South America	No	Grandjean et al., 2017, PLoS ONE	2009
ERR751507	lineage4.3.3	Peru	South America	South America	No	Grandjean et al., 2017, PLoS ONE	2009
ERR751508	lineage4.3.4	Peru	South America	South America	No	Grandjean et al., 2017, PLoS ONE	2009
ERR751509	lineage4.3.3	Peru	South America	South America	No	Grandjean et al., 2017, PLoS ONE	2009
ERR751512	lineage4.3.3	Peru	South America	South America	No	Grandjean et al., 2017, PLoS ONE	2009
ERR751513	lineage4.3.4.2	Peru	South America	South America	No	Grandjean et al., 2017, PLoS ONE	2009
ERR751515	lineage4.3.3	Peru	South America	South America	No	Grandjean et al., 2017, PLoS ONE	2009
ERR751523	lineage4.3.3	Peru	South America	South America	No	Grandjean et al., 2017, PLoS ONE	2009
ERR751524	lineage4.3.2	Peru	South America	South America	No	Grandjean et al., 2017, PLoS ONE	2009
ERR751528	lineage4.3.3	Peru	South America	South America	No	Grandjean et al., 2017, PLoS ONE	2009
ERR751530	lineage4.3.4.2	Peru	South America	South America	No	Grandjean et al., 2017, PLoS ONE	2009
ERR751533	lineage4.3.4.2	Peru	South America	South America	No	Grandjean et al., 2017, PLoS ONE	2009
ERR751535	lineage4.3.3	Peru	South America	South America	No	Grandjean et al., 2017, PLoS ONE	2009
ERR751536	lineage4.3.4.2	Peru	South America	South America	No	Grandjean et al., 2017, PLoS ONE	2009
ERR751538	lineage4.3.3	Peru	South America	South America	No	Grandjean et al., 2017, PLoS ONE	2009
ERR775293	lineage4.3.3	Peru	South America	South America	No	Grandjean et al., 2017, PLoS ONE	2009
ERR775296	lineage4.3.3	Peru	South America	South America	No	Grandjean et al., 2017, PLoS ONE	2009
ERR775302	lineage4.3.3	Peru	South America	South America	No	Grandjean et al., 2017, PLoS ONE	2009
ERR775315	lineage4.3.3	Peru	South America	South America	No	Grandjean et al., 2017, PLoS ONE	2009
ERR775316	lineage4.3.2	Peru	South America	South America	No	Grandjean et al., 2017, PLoS ONE	2009
ERR775326	lineage4.3.3	Peru	South America	South America	No	Grandjean et al., 2017, PLoS ONE	2009
ERR775328	lineage4.3.3	Peru	South America	South America	No	Grandjean et al., 2017, PLoS ONE	2009
ERR775332	lineage4.3.3	Peru	South America	South America	No	Grandjean et al., 2017, PLoS ONE	2009
ERR775336	lineage4.3.3	Peru	South America	South America	No	Grandjean et al., 2017, PLoS ONE	2009
ERR775337	lineage4.3.3	Peru	South America	South America	No	Grandjean et al., 2017, PLoS ONE	2009
ERR775338	lineage4.3.3	Peru	South America	South America	No	Grandjean et al., 2017, PLoS ONE	2009
ERR775340	lineage4.3.4.2	Peru	South America	South America	No	Grandjean et al., 2017, PLoS ONE	2009
ERR775342	lineage4.3.4.2	Peru	South America	South America	No	Grandjean et al., 2017, PLoS ONE	2009
ERR775345	lineage4.3.3	Peru	South America	South America	No	Grandjean et al., 2017, PLoS ONE	2009
ERR775348	lineage4.3.4.2	Peru	South America	South America	No	Grandjean et al., 2017, PLoS ONE	2009
ERR775350	lineage4.3.4.2	Peru	South America	South America	No	Grandjean et al., 2017, PLoS ONE	2009
ERR775351	lineage4.3.4.2	Peru	South America	South America	No	Grandjean et al., 2017, PLoS ONE	2009
ERR775353	lineage4.3.4.2	Peru	South America	South America	No	Grandjean et al., 2017, PLoS ONE	2009
ERR775354	lineage4.3.3	Peru	South America	South America	No	Grandjean et al., 2017, PLoS ONE	2009
ERR775357	lineage4.3.3	Peru	South America	South America	No	Grandjean et al., 2017, PLoS ONE	2009
ERR775358	lineage4.3.3	Peru	South America	South America	No	Grandjean et al., 2017, PLoS ONE	2009
ERR779842	lineage4.3.3	Peru	South America	South America	No	Grandjean et al., 2017, PLoS ONE	2009
ERR779844	lineage4.3.3	Peru	South America	South America	No	Grandjean et al., 2017, PLoS ONE	2009
ERR779847	lineage4.3.3	Peru	South America	South America	No	Grandjean et al., 2017, PLoS ONE	2009
ERR779848	lineage4.3.4.1	Peru	South America	South America	No	Grandjean et al., 2017, PLoS ONE	2009
ERR779850	lineage4.3.3	Peru	South America	South America	No	Grandjean et al., 2017, PLoS ONE	2009
ERR779854	lineage4.3.4.2	Peru	South America	South America	No	Grandjean et al., 2017, PLoS ONE	2009
ERR779855	lineage4.3.3	Peru	South America	South America	No	Grandjean et al., 2017, PLoS ONE	2009
ERR779858	lineage4.3.3	Peru	South America	South America	No	Grandjean et al., 2017, PLoS ONE	2009
ERR779860	lineage4.3.3	Peru	South America	South America	No	Grandjean et al., 2017, PLoS ONE	2009
ERR779861	lineage4.3.3	Peru	South America	South America	No	Grandjean et al., 2017, PLoS ONE	2009
ERR779864	lineage4.3.3	Peru	South America	South America	No	Grandjean et al., 2017, PLoS ONE	2009
ERR779865	lineage4.3.4.2	Peru	South America	South America	No	Grandjean et al., 2017, PLoS ONE	2009
ERR779867	lineage4.3.2	Peru	South America	South America	No	Grandjean et al., 2017, PLoS ONE	2009
ERR779868	lineage4.3.3	Peru	South America	South America	No	Grandjean et al., 2017, PLoS ONE	2009
ERR779870	lineage4.3.4.2	Peru	South America	South America	No	Grandjean et al., 2017, PLoS ONE	2009
ERR779871	lineage4.3.4.1	Peru	South America	South America	No	Grandjean et al., 2017, PLoS ONE	2009
ERR779873	lineage4.3.3	Peru	South America	South America	No	Grandjean et al., 2017, PLoS ONE	2009
ERR779874	lineage4.3.4.1	Peru	South America	South America	No	Grandjean et al., 2017, PLoS ONE	2009
ERR779875	lineage4.3.3	Peru	South America	South America	No	Grandjean et al., 2017, PLoS ONE	2009
ERR779877	lineage4.3.3	Peru	South America	South America	No	Grandjean et al., 2017, PLoS ONE	2009
ERR779878	lineage4.3.4.1	Peru	South America	South America	No	Grandjean et al., 2017, PLoS ONE	2009
ERR779884	lineage4.3.3	Peru	South America	South America	No	Grandjean et al., 2017, PLoS ONE	2009
ERR779887	lineage4.3.3	Peru	South America	South America	No	Grandjean et al., 2017, PLoS ONE	2009
ERR779890	lineage4.3.3	Peru	South America	South America	No	Grandjean et al., 2017, PLoS ONE	2009
ERR779892	lineage4.3	Peru	South America	South America	No	Grandjean et al., 2017, PLoS ONE	2009
ERR779906	lineage4.3.3	Peru	South America	South America	No	Grandjean et al., 2017, PLoS ONE	2009
ERR751434	lineage4.3.4.2	Peru	South America	South America	No	Grandjean et al., 2017, PLoS ONE	2010
ERR751551	lineage4.3.3	Peru	South America	South America	No	Grandjean et al., 2017, PLoS ONE	2010
ERR751562	lineage4.3.3	Peru	South America	South America	No	Grandjean et al., 2017, PLoS ONE	2010
ERR751563	lineage4.3.4.2	Peru	South America	South America	No	Grandjean et al., 2017, PLoS ONE	2010
ERR751593	lineage4.3.4.2	Peru	South America	South America	No	Grandjean et al., 2017, PLoS ONE	2010
ERR775299	lineage4.3.3	Peru	South America	South America	No	Grandjean et al., 2017, PLoS ONE	2010
ERR775305	lineage4.3.3	Peru	South America	South America	No	Grandjean et al., 2017, PLoS ONE	2010
ERR775311	lineage4.3.3	Peru	South America	South America	No	Grandjean et al., 2017, PLoS ONE	2010
ERR775317	lineage4.3.2	Peru	South America	South America	No	Grandjean et al., 2017, PLoS ONE	2010
ERR775318	lineage4.3.3	Peru	South America	South America	No	Grandjean et al., 2017, PLoS ONE	2010
ERR775329	lineage4.3.4.1	Peru	South America	South America	No	Grandjean et al., 2017, PLoS ONE	2010
ERR775330	lineage4.3.4.2	Peru	South America	South America	No	Grandjean et al., 2017, PLoS ONE	2010
ERR775331	lineage4.3.2	Peru	South America	South America	No	Grandjean et al., 2017, PLoS ONE	2010
ERR779880	lineage4.3.4.2	Peru	South America	South America	No	Grandjean et al., 2017, PLoS ONE	2010
ERR779900	lineage4.3.2	Peru	South America	South America	No	Grandjean et al., 2017, PLoS ONE	2010
ERR779901	lineage4.3.4.2	Peru	South America	South America	No	Grandjean et al., 2017, PLoS ONE	2010
ERR779902	lineage4.3.3	Peru	South America	South America	No	Grandjean et al., 2017, PLoS ONE	2010
ERR751446	lineage4.3.3	Peru	South America	South America	No	Grandjean et al., 2017, PLoS ONE	2011
ERR751449	lineage4.3.3	Peru	South America	South America	No	Grandjean et al., 2017, PLoS ONE	2011
ERR751541	lineage4.3.4.1	Peru	South America	South America	No	Grandjean et al., 2017, PLoS ONE	2011
ERR751542	lineage4.3.3	Peru	South America	South America	No	Grandjean et al., 2017, PLoS ONE	2011
ERR751543	lineage4.3.3	Peru	South America	South America	No	Grandjean et al., 2017, PLoS ONE	2011
ERR751544	lineage4.3.4.2	Peru	South America	South America	No	Grandjean et al., 2017, PLoS ONE	2011
ERR751545	lineage4.3.4.2	Peru	South America	South America	No	Grandjean et al., 2017, PLoS ONE	2011
ERR751547	lineage4.3.4.2	Peru	South America	South America	No	Grandjean et al., 2017, PLoS ONE	2011
ERR751549	lineage4.3.4.2	Peru	South America	South America	No	Grandjean et al., 2017, PLoS ONE	2011
ERR751550	lineage4.3.3	Peru	South America	South America	No	Grandjean et al., 2017, PLoS ONE	2011
ERR751553	lineage4.3.3	Peru	South America	South America	No	Grandjean et al., 2017, PLoS ONE	2011
ERR751554	lineage4.3.4.1	Peru	South America	South America	No	Grandjean et al., 2017, PLoS ONE	2011
ERR751556	lineage4.3.3	Peru	South America	South America	No	Grandjean et al., 2017, PLoS ONE	2011
ERR751557	lineage4.3.3	Peru	South America	South America	No	Grandjean et al., 2017, PLoS ONE	2011
ERR751560	lineage4.3.4.2	Peru	South America	South America	No	Grandjean et al., 2017, PLoS ONE	2011
ERR751561	lineage4.3.2	Peru	South America	South America	No	Grandjean et al., 2017, PLoS ONE	2011
ERR751564	lineage4.3.3	Peru	South America	South America	No	Grandjean et al., 2017, PLoS ONE	2011
ERR751565	lineage4.3.4.2	Peru	South America	South America	No	Grandjean et al., 2017, PLoS ONE	2011
ERR751566	lineage4.3.3	Peru	South America	South America	No	Grandjean et al., 2017, PLoS ONE	2011
ERR751567	lineage4.3.3	Peru	South America	South America	No	Grandjean et al., 2017, PLoS ONE	2011
ERR751569	lineage4.3.3	Peru	South America	South America	No	Grandjean et al., 2017, PLoS ONE	2011
ERR751570	lineage4.3.4.2	Peru	South America	South America	No	Grandjean et al., 2017, PLoS ONE	2011
ERR751571	lineage4.3.3	Peru	South America	South America	No	Grandjean et al., 2017, PLoS ONE	2011
ERR751572	lineage4.3.4.2	Peru	South America	South America	No	Grandjean et al., 2017, PLoS ONE	2011
ERR751573	lineage4.3.3	Peru	South America	South America	No	Grandjean et al., 2017, PLoS ONE	2011
ERR751574	lineage4.3.4.2	Peru	South America	South America	No	Grandjean et al., 2017, PLoS ONE	2011
ERR751578	lineage4.3.3	Peru	South America	South America	No	Grandjean et al., 2017, PLoS ONE	2011
ERR751580	lineage4.3.4.2	Peru	South America	South America	No	Grandjean et al., 2017, PLoS ONE	2011
ERR751581	lineage4.3.3	Peru	South America	South America	No	Grandjean et al., 2017, PLoS ONE	2011
ERR751582	lineage4.3.4.2	Peru	South America	South America	No	Grandjean et al., 2017, PLoS ONE	2011
ERR751585	lineage4.3.3	Peru	South America	South America	No	Grandjean et al., 2017, PLoS ONE	2011
ERR751586	lineage4.3.3	Peru	South America	South America	No	Grandjean et al., 2017, PLoS ONE	2011
ERR751589	lineage4.3.3	Peru	South America	South America	No	Grandjean et al., 2017, PLoS ONE	2011
ERR751592	lineage4.3.4.2	Peru	South America	South America	No	Grandjean et al., 2017, PLoS ONE	2011
ERR751595	lineage4.3.3	Peru	South America	South America	No	Grandjean et al., 2017, PLoS ONE	2011
ERR751596	lineage4.3.2	Peru	South America	South America	No	Grandjean et al., 2017, PLoS ONE	2011
ERR751599	lineage4.3.3	Peru	South America	South America	No	Grandjean et al., 2017, PLoS ONE	2011
ERR751605	lineage4.3.3	Peru	South America	South America	No	Grandjean et al., 2017, PLoS ONE	2011
ERR751606	lineage4.3.2	Peru	South America	South America	No	Grandjean et al., 2017, PLoS ONE	2011
ERR751607	lineage4.3.2	Peru	South America	South America	No	Grandjean et al., 2017, PLoS ONE	2011
ERR751612	lineage4.3.3	Peru	South America	South America	No	Grandjean et al., 2017, PLoS ONE	2011
ERR751631	lineage4.3.3	Peru	South America	South America	No	Grandjean et al., 2017, PLoS ONE	2011
ERR751633	lineage4.3.2	Peru	South America	South America	No	Grandjean et al., 2017, PLoS ONE	2011
ERR775360	lineage4.3.3	Peru	South America	South America	No	Grandjean et al., 2017, PLoS ONE	2011
ERR775361	lineage4.3.3	Peru	South America	South America	No	Grandjean et al., 2017, PLoS ONE	2011
ERR775365	lineage4.3.3	Peru	South America	South America	No	Grandjean et al., 2017, PLoS ONE	2011
ERR775367	lineage4.3.3	Peru	South America	South America	No	Grandjean et al., 2017, PLoS ONE	2011
ERR775369	lineage4.3.3	Peru	South America	South America	No	Grandjean et al., 2017, PLoS ONE	2011
ERR775371	lineage4.3.4.2	Peru	South America	South America	No	Grandjean et al., 2017, PLoS ONE	2011
ERR775372	lineage4.3.3	Peru	South America	South America	No	Grandjean et al., 2017, PLoS ONE	2011
ERR775387	lineage4.3.4.2	Peru	South America	South America	No	Grandjean et al., 2017, PLoS ONE	2011
ERR779897	lineage4.3.3	Peru	South America	South America	No	Grandjean et al., 2017, PLoS ONE	2011
ERR779898	lineage4.3.4.2	Peru	South America	South America	No	Grandjean et al., 2017, PLoS ONE	2011
ERR779907	lineage4.3.3	Peru	South America	South America	No	Grandjean et al., 2017, PLoS ONE	2011
ERR779908	lineage4.3.4.2	Peru	South America	South America	No	Grandjean et al., 2017, PLoS ONE	2011
ERR779909	lineage4.3.3	Peru	South America	South America	No	Grandjean et al., 2017, PLoS ONE	2011
ERR779911	lineage4.3.3	Peru	South America	South America	No	Grandjean et al., 2017, PLoS ONE	2011
ERR779915	lineage4.3.3	Peru	South America	South America	No	Grandjean et al., 2017, PLoS ONE	2011
ERR779917	lineage4.3.4.2	Peru	South America	South America	No	Grandjean et al., 2017, PLoS ONE	2011
ERR779921	lineage4.3.4.2	Peru	South America	South America	No	Grandjean et al., 2017, PLoS ONE	2011
ERR779922	lineage4.3.3	Peru	South America	South America	No	Grandjean et al., 2017, PLoS ONE	2011
ERR779925	lineage4.3.3	Peru	South America	South America	No	Grandjean et al., 2017, PLoS ONE	2011
ERR751450	lineage4.3.3	Peru	South America	South America	No	Grandjean et al., 2017, PLoS ONE	2012
ERR751455	lineage4.3.3	Peru	South America	South America	No	Grandjean et al., 2017, PLoS ONE	2012
ERR751456	lineage4.3.4.1	Peru	South America	South America	No	Grandjean et al., 2017, PLoS ONE	2012
ERR751457	lineage4.3.2	Peru	South America	South America	No	Grandjean et al., 2017, PLoS ONE	2012
ERR751458	lineage4.3.3	Peru	South America	South America	No	Grandjean et al., 2017, PLoS ONE	2012
ERR751459	lineage4.3.3	Peru	South America	South America	No	Grandjean et al., 2017, PLoS ONE	2012
ERR751460	lineage4.3.3	Peru	South America	South America	No	Grandjean et al., 2017, PLoS ONE	2012
ERR751462	lineage4.3.3	Peru	South America	South America	No	Grandjean et al., 2017, PLoS ONE	2012
ERR751468	lineage4.3.3	Peru	South America	South America	No	Grandjean et al., 2017, PLoS ONE	2012
ERR751469	lineage4.3.3	Peru	South America	South America	No	Grandjean et al., 2017, PLoS ONE	2012
ERR751472	lineage4.3.3	Peru	South America	South America	No	Grandjean et al., 2017, PLoS ONE	2012
ERR751597	lineage4.3.4.2	Peru	South America	South America	No	Grandjean et al., 2017, PLoS ONE	2012
ERR751598	lineage4.3.3	Peru	South America	South America	No	Grandjean et al., 2017, PLoS ONE	2012
ERR751600	lineage4.3.3	Peru	South America	South America	No	Grandjean et al., 2017, PLoS ONE	2012
ERR751604	lineage4.3.3	Peru	South America	South America	No	Grandjean et al., 2017, PLoS ONE	2012
ERR751608	lineage4.3.4.2	Peru	South America	South America	No	Grandjean et al., 2017, PLoS ONE	2012
ERR751609	lineage4.3.3	Peru	South America	South America	No	Grandjean et al., 2017, PLoS ONE	2012
ERR751614	lineage4.3.3	Peru	South America	South America	No	Grandjean et al., 2017, PLoS ONE	2012
ERR751616	lineage4.3.3	Peru	South America	South America	No	Grandjean et al., 2017, PLoS ONE	2012
ERR751617	lineage4.3.3	Peru	South America	South America	No	Grandjean et al., 2017, PLoS ONE	2012
ERR751619	lineage4.3.3	Peru	South America	South America	No	Grandjean et al., 2017, PLoS ONE	2012
ERR751621	lineage4.3.3	Peru	South America	South America	No	Grandjean et al., 2017, PLoS ONE	2012
ERR751622	lineage4.3.3	Peru	South America	South America	No	Grandjean et al., 2017, PLoS ONE	2012
ERR751623	lineage4.3.3	Peru	South America	South America	No	Grandjean et al., 2017, PLoS ONE	2012
ERR751624	lineage4.3.3	Peru	South America	South America	No	Grandjean et al., 2017, PLoS ONE	2012
ERR751626	lineage4.3.4.1	Peru	South America	South America	No	Grandjean et al., 2017, PLoS ONE	2012
ERR751628	lineage4.3.3	Peru	South America	South America	No	Grandjean et al., 2017, PLoS ONE	2012
ERR751629	lineage4.3.3	Peru	South America	South America	No	Grandjean et al., 2017, PLoS ONE	2012
ERR751630	lineage4.3.2	Peru	South America	South America	No	Grandjean et al., 2017, PLoS ONE	2012
ERR775388	lineage4.3.3	Peru	South America	South America	No	Grandjean et al., 2017, PLoS ONE	2012
ERR2179846	lineage4.3.3	China	Asia	China	Yes	Comas, 2013, Nat Genet	2007
ERR2179848	lineage4.5	China	Asia	China	Yes	Comas, 2013, Nat Genet	2007
ERR2179849	lineage4.5	China	Asia	China	Yes	Comas, 2013, Nat Genet	2007
ERR2179850	lineage4	China	Asia	China	Yes	Comas, 2013, Nat Genet	2007
ERR2179854	lineage4.5	China	Asia	China	Yes	Comas, 2013, Nat Genet	2007
ERR2179855	lineage4.5	China	Asia	China	Yes	Comas, 2013, Nat Genet	2007
ERR2179857	lineage4	China	Asia	China	Yes	Comas, 2013, Nat Genet	2007
ERR2179861	lineage4.5	China	Asia	China	Yes	Comas, 2013, Nat Genet	2007
ERR2179862	lineage4.5	China	Asia	China	Yes	Comas, 2013, Nat Genet	2007
ERR2179684	lineage4.2.2	China	Asia	China	Yes	Liu et al., 2018, Nat. Eco. Evo	2007
ERR2179685	lineage4.5	China	Asia	China	Yes	Liu et al., 2018, Nat. Eco. Evo	2007
ERR2179686	lineage4.4.2	China	Asia	China	Yes	Liu et al., 2018, Nat. Eco. Evo	2007
ERR2179687	lineage4.5	China	Asia	China	Yes	Liu et al., 2018, Nat. Eco. Evo	2007
ERR2179688	lineage4.5	China	Asia	China	Yes	Liu et al., 2018, Nat. Eco. Evo	2007
ERR2179689	lineage4.5	China	Asia	China	Yes	Liu et al., 2018, Nat. Eco. Evo	2007
ERR2179690	lineage4.5	China	Asia	China	Yes	Liu et al., 2018, Nat. Eco. Evo	2007
ERR2179691	lineage4.5	China	Asia	China	Yes	Liu et al., 2018, Nat. Eco. Evo	2007
ERR2179692	lineage4.2.2	China	Asia	China	Yes	Liu et al., 2018, Nat. Eco. Evo	2007
ERR2179693	lineage4.5	China	Asia	China	Yes	Liu et al., 2018, Nat. Eco. Evo	2007
ERR2179694	lineage4.5	China	Asia	China	Yes	Liu et al., 2018, Nat. Eco. Evo	2007
ERR2179695	lineage4.5	China	Asia	China	Yes	Liu et al., 2018, Nat. Eco. Evo	2007
ERR2179696	lineage4.4.2	China	Asia	China	Yes	Liu et al., 2018, Nat. Eco. Evo	2007
ERR2179697	lineage4.4.2	China	Asia	China	Yes	Liu et al., 2018, Nat. Eco. Evo	2007
ERR2179698	lineage4.4.2	China	Asia	China	Yes	Liu et al., 2018, Nat. Eco. Evo	2007
ERR2179699	lineage4.4.2	China	Asia	China	Yes	Liu et al., 2018, Nat. Eco. Evo	2007
ERR2179700	lineage4.5	China	Asia	China	Yes	Liu et al., 2018, Nat. Eco. Evo	2007
ERR2179701	lineage4.4.2	China	Asia	China	Yes	Liu et al., 2018, Nat. Eco. Evo	2007
ERR2179702	lineage4.4.2	China	Asia	China	Yes	Liu et al., 2018, Nat. Eco. Evo	2007
ERR2179703	lineage4.4.2	China	Asia	China	Yes	Liu et al., 2018, Nat. Eco. Evo	2007
ERR2179704	lineage4.4.2	China	Asia	China	Yes	Liu et al., 2018, Nat. Eco. Evo	2007
ERR2179705	lineage4.5	China	Asia	China	Yes	Liu et al., 2018, Nat. Eco. Evo	2007
ERR2179706	lineage4.4.2	China	Asia	China	Yes	Liu et al., 2018, Nat. Eco. Evo	2007
ERR2179708	lineage4.4.2	China	Asia	China	Yes	Liu et al., 2018, Nat. Eco. Evo	2007
ERR2179709	lineage4.5	China	Asia	China	Yes	Liu et al., 2018, Nat. Eco. Evo	2007
ERR2179710	lineage4.4.2	China	Asia	China	Yes	Liu et al., 2018, Nat. Eco. Evo	2007
ERR2179712	lineage4.2.2	China	Asia	China	Yes	Liu et al., 2018, Nat. Eco. Evo	2007
ERR2179713	lineage4.5	China	Asia	China	Yes	Liu et al., 2018, Nat. Eco. Evo	2007
ERR2179714	lineage4.5	China	Asia	China	Yes	Liu et al., 2018, Nat. Eco. Evo	2007
ERR2179715	lineage4.5	China	Asia	China	Yes	Liu et al., 2018, Nat. Eco. Evo	2007
ERR2179716	lineage4.5	China	Asia	China	Yes	Liu et al., 2018, Nat. Eco. Evo	2007
ERR2179717	lineage4.4.2	China	Asia	China	Yes	Liu et al., 2018, Nat. Eco. Evo	2007
ERR2179719	lineage4.5	China	Asia	China	Yes	Liu et al., 2018, Nat. Eco. Evo	2007
ERR2179720	lineage4.4.2	China	Asia	China	Yes	Liu et al., 2018, Nat. Eco. Evo	2007
ERR2179721	lineage4.5	China	Asia	China	Yes	Liu et al., 2018, Nat. Eco. Evo	2007
ERR2179722	lineage4.5	China	Asia	China	Yes	Liu et al., 2018, Nat. Eco. Evo	2007
ERR2179723	lineage4.2.2	China	Asia	China	Yes	Liu et al., 2018, Nat. Eco. Evo	2007
ERR2179724	lineage4.4	China	Asia	China	Yes	Liu et al., 2018, Nat. Eco. Evo	2007
ERR2179725	lineage4.5	China	Asia	China	Yes	Liu et al., 2018, Nat. Eco. Evo	2007
ERR2179726	lineage4.5	China	Asia	China	Yes	Liu et al., 2018, Nat. Eco. Evo	2007
ERR2179727	lineage4.5	China	Asia	China	Yes	Liu et al., 2018, Nat. Eco. Evo	2007
ERR2179728	lineage4.5	China	Asia	China	Yes	Liu et al., 2018, Nat. Eco. Evo	2007
ERR2179729	lineage4.5	China	Asia	China	Yes	Liu et al., 2018, Nat. Eco. Evo	2007
ERR2179730	lineage4.4.2	China	Asia	China	Yes	Liu et al., 2018, Nat. Eco. Evo	2007
ERR2179731	lineage4.5	China	Asia	China	Yes	Liu et al., 2018, Nat. Eco. Evo	2007
ERR2179732	lineage4.4.2	China	Asia	China	Yes	Liu et al., 2018, Nat. Eco. Evo	2007
ERR2179733	lineage4.5	China	Asia	China	Yes	Liu et al., 2018, Nat. Eco. Evo	2007
ERR2179787	lineage4.4.2	China	Asia	China	Yes	Liu et al., 2018, Nat. Eco. Evo	2007
ERR2179788	lineage4.4.2	China	Asia	China	Yes	Liu et al., 2018, Nat. Eco. Evo	2007
ERR2179789	lineage4.5	China	Asia	China	Yes	Liu et al., 2018, Nat. Eco. Evo	2007
ERR2179790	lineage4.5	China	Asia	China	Yes	Liu et al., 2018, Nat. Eco. Evo	2007
ERR2179791	lineage4.5	China	Asia	China	Yes	Liu et al., 2018, Nat. Eco. Evo	2007
ERR2179792	lineage4.5	China	Asia	China	Yes	Liu et al., 2018, Nat. Eco. Evo	2007
ERR2179793	lineage4.5	China	Asia	China	Yes	Liu et al., 2018, Nat. Eco. Evo	2007
ERR2179794	lineage4.5	China	Asia	China	Yes	Liu et al., 2018, Nat. Eco. Evo	2007
ERR2179795	lineage4.4.2	China	Asia	China	Yes	Liu et al., 2018, Nat. Eco. Evo	2007
ERR2179796	lineage4.2.2	China	Asia	China	Yes	Liu et al., 2018, Nat. Eco. Evo	2007
ERR2179797	lineage4.2.1	China	Asia	China	Yes	Liu et al., 2018, Nat. Eco. Evo	2007
ERR2179798	lineage4.2.2	China	Asia	China	Yes	Liu et al., 2018, Nat. Eco. Evo	2007
ERR2179799	lineage4.2.2	China	Asia	China	Yes	Liu et al., 2018, Nat. Eco. Evo	2007
ERR2179800	lineage4.5	China	Asia	China	Yes	Liu et al., 2018, Nat. Eco. Evo	2007
ERR2179801	lineage4.5	China	Asia	China	Yes	Liu et al., 2018, Nat. Eco. Evo	2007
ERR2179802	lineage4.5	China	Asia	China	Yes	Liu et al., 2018, Nat. Eco. Evo	2007
ERR2179803	lineage4.2.2	China	Asia	China	Yes	Liu et al., 2018, Nat. Eco. Evo	2007
ERR2179804	lineage4.4.2	China	Asia	China	Yes	Liu et al., 2018, Nat. Eco. Evo	2007
ERR2179805	lineage4.4.2	China	Asia	China	Yes	Liu et al., 2018, Nat. Eco. Evo	2007
ERR2179806	lineage4.5	China	Asia	China	Yes	Liu et al., 2018, Nat. Eco. Evo	2007
ERR2179807	lineage4.2.2	China	Asia	China	Yes	Liu et al., 2018, Nat. Eco. Evo	2007
ERR2179808	lineage4.5	China	Asia	China	Yes	Liu et al., 2018, Nat. Eco. Evo	2007
ERR2179809	lineage4.5	China	Asia	China	Yes	Liu et al., 2018, Nat. Eco. Evo	2007
ERR2179810	lineage4.4.2	China	Asia	China	Yes	Liu et al., 2018, Nat. Eco. Evo	2007
ERR2179811	lineage4.5	China	Asia	China	Yes	Liu et al., 2018, Nat. Eco. Evo	2007
ERR2179812	lineage4.5	China	Asia	China	Yes	Liu et al., 2018, Nat. Eco. Evo	2007
ERR2179813	lineage4.5	China	Asia	China	Yes	Liu et al., 2018, Nat. Eco. Evo	2007
ERR2179814	lineage4.5	China	Asia	China	Yes	Liu et al., 2018, Nat. Eco. Evo	2007
ERR2179815	lineage4.4.2	China	Asia	China	Yes	Liu et al., 2018, Nat. Eco. Evo	2007
ERR2179833	lineage4.5	China	Asia	China	Yes	Liu et al., 2018, Nat. Eco. Evo	2007
ERR2179835	lineage4.5	China	Asia	China	Yes	Liu et al., 2018, Nat. Eco. Evo	2007
ERR2179837	lineage4.5	China	Asia	China	Yes	Liu et al., 2018, Nat. Eco. Evo	2007
ERR2179838	lineage4.5	China	Asia	China	Yes	Liu et al., 2018, Nat. Eco. Evo	2007
ERR2179843	lineage4.5	China	Asia	China	Yes	Liu et al., 2018, Nat. Eco. Evo	2007
ERR2179845	lineage4.5	China	Asia	China	Yes	Liu et al., 2018, Nat. Eco. Evo	2007
ERR1465918	lineage4.8	China	Asia	China	Yes	Stucki et al., 2016, Nat Genet	2008
ERR2179734	lineage4.2.2	China	Asia	China	Yes	Liu et al., 2018, Nat. Eco. Evo	2009
ERR2179735	lineage4.2.2	China	Asia	China	Yes	Liu et al., 2018, Nat. Eco. Evo	2009
ERR2179736	lineage4.2	China	Asia	China	Yes	Liu et al., 2018, Nat. Eco. Evo	2009
ERR2179737	lineage4.2	China	Asia	China	Yes	Liu et al., 2018, Nat. Eco. Evo	2009
ERR2179738	lineage4.2.2	China	Asia	China	Yes	Liu et al., 2018, Nat. Eco. Evo	2009
ERR2179739	lineage4.2.2	China	Asia	China	Yes	Liu et al., 2018, Nat. Eco. Evo	2009
ERR2179740	lineage4.2.2	China	Asia	China	Yes	Liu et al., 2018, Nat. Eco. Evo	2009
ERR2179741	lineage4.2.2	China	Asia	China	Yes	Liu et al., 2018, Nat. Eco. Evo	2009
ERR2179742	lineage4.2.2	China	Asia	China	Yes	Liu et al., 2018, Nat. Eco. Evo	2009
ERR2179743	lineage4.2.2	China	Asia	China	Yes	Liu et al., 2018, Nat. Eco. Evo	2009
ERR2179744	lineage4.2.2	China	Asia	China	Yes	Liu et al., 2018, Nat. Eco. Evo	2009
ERR2179745	lineage4.2.2	China	Asia	China	Yes	Liu et al., 2018, Nat. Eco. Evo	2009
ERR2179746	lineage4.4.2	China	Asia	China	Yes	Liu et al., 2018, Nat. Eco. Evo	2009
ERR2179748	lineage4.4.2	China	Asia	China	Yes	Liu et al., 2018, Nat. Eco. Evo	2009
ERR2179749	lineage4.4.2	China	Asia	China	Yes	Liu et al., 2018, Nat. Eco. Evo	2009
ERR2179750	lineage4.4.2	China	Asia	China	Yes	Liu et al., 2018, Nat. Eco. Evo	2009
ERR2179751	lineage4.4.2	China	Asia	China	Yes	Liu et al., 2018, Nat. Eco. Evo	2009
ERR2179752	lineage4.4.2	China	Asia	China	Yes	Liu et al., 2018, Nat. Eco. Evo	2009
ERR2179753	lineage4.4.2	China	Asia	China	Yes	Liu et al., 2018, Nat. Eco. Evo	2009
ERR2179755	lineage4.4.2	China	Asia	China	Yes	Liu et al., 2018, Nat. Eco. Evo	2009
ERR2179756	lineage4.4.2	China	Asia	China	Yes	Liu et al., 2018, Nat. Eco. Evo	2009
ERR2179757	lineage4.4.2	China	Asia	China	Yes	Liu et al., 2018, Nat. Eco. Evo	2009
ERR2179758	lineage4.4.2	China	Asia	China	Yes	Liu et al., 2018, Nat. Eco. Evo	2009
ERR2179759	lineage4.4.2	China	Asia	China	Yes	Liu et al., 2018, Nat. Eco. Evo	2009
ERR2179760	lineage4.4.2	China	Asia	China	Yes	Liu et al., 2018, Nat. Eco. Evo	2009
ERR2179761	lineage4.4.2	China	Asia	China	Yes	Liu et al., 2018, Nat. Eco. Evo	2009
ERR2179762	lineage4.4.2	China	Asia	China	Yes	Liu et al., 2018, Nat. Eco. Evo	2009
ERR2179763	lineage4.5	China	Asia	China	Yes	Liu et al., 2018, Nat. Eco. Evo	2009
ERR2179764	lineage4.5	China	Asia	China	Yes	Liu et al., 2018, Nat. Eco. Evo	2009
ERR2179765	lineage4.5	China	Asia	China	Yes	Liu et al., 2018, Nat. Eco. Evo	2009
ERR2179766	lineage4.5	China	Asia	China	Yes	Liu et al., 2018, Nat. Eco. Evo	2009
ERR2179767	lineage4.5	China	Asia	China	Yes	Liu et al., 2018, Nat. Eco. Evo	2009
ERR2179768	lineage4.5	China	Asia	China	Yes	Liu et al., 2018, Nat. Eco. Evo	2009
ERR2179769	lineage4.5	China	Asia	China	Yes	Liu et al., 2018, Nat. Eco. Evo	2009
ERR2179770	lineage4.5	China	Asia	China	Yes	Liu et al., 2018, Nat. Eco. Evo	2009
ERR2179771	lineage4.5	China	Asia	China	Yes	Liu et al., 2018, Nat. Eco. Evo	2009
ERR2179772	lineage4.5	China	Asia	China	Yes	Liu et al., 2018, Nat. Eco. Evo	2009
ERR2179773	lineage4.5	China	Asia	China	Yes	Liu et al., 2018, Nat. Eco. Evo	2009
ERR2179774	lineage4.5	China	Asia	China	Yes	Liu et al., 2018, Nat. Eco. Evo	2009
ERR2179775	lineage4.5	China	Asia	China	Yes	Liu et al., 2018, Nat. Eco. Evo	2009
ERR2179776	lineage4.5	China	Asia	China	Yes	Liu et al., 2018, Nat. Eco. Evo	2009
ERR2179777	lineage4.5	China	Asia	China	Yes	Liu et al., 2018, Nat. Eco. Evo	2009
ERR2179778	lineage4.5	China	Asia	China	Yes	Liu et al., 2018, Nat. Eco. Evo	2009
ERR2179780	lineage4.5	China	Asia	China	Yes	Liu et al., 2018, Nat. Eco. Evo	2009
ERR2179781	lineage4.5	China	Asia	China	Yes	Liu et al., 2018, Nat. Eco. Evo	2009
ERR2179782	lineage4.5	China	Asia	China	Yes	Liu et al., 2018, Nat. Eco. Evo	2009
ERR2179783	lineage4.5	China	Asia	China	Yes	Liu et al., 2018, Nat. Eco. Evo	2009
ERR2179784	lineage4.5	China	Asia	China	Yes	Liu et al., 2018, Nat. Eco. Evo	2009
ERR2179785	lineage4.5	China	Asia	China	Yes	Liu et al., 2018, Nat. Eco. Evo	2009
ERR2179786	lineage4.5	China	Asia	China	Yes	Liu et al., 2018, Nat. Eco. Evo	2009
ERR1193719	lineage4.3.3	China	Asia	China	Yes	Stucki et al., 2016, Nat Genet	#N/A
ERR1193819	lineage4.3.4.2	China	Asia	China	Yes	Stucki et al., 2016, Nat Genet	#N/A
SRR671725	lineage4.4.2	China	Asia	China	Yes	Zhang et al., 2013, Nat Genet	#N/A
SRR671740	lineage4.4.2	China	Asia	China	Yes	Zhang et al., 2013, Nat Genet	#N/A
SRR671749	lineage4.4.2	China	Asia	China	Yes	Zhang et al., 2013, Nat Genet	#N/A
SRR671750	lineage4.5	China	Asia	China	Yes	Zhang et al., 2013, Nat Genet	#N/A
SRR671751	lineage4.5	China	Asia	China	Yes	Zhang et al., 2013, Nat Genet	#N/A
SRR671757	lineage4.5	China	Asia	China	Yes	Zhang et al., 2013, Nat Genet	#N/A
SRR671760	lineage4.4.2	China	Asia	China	Yes	Zhang et al., 2013, Nat Genet	#N/A
SRR671762	lineage4.4.2	China	Asia	China	Yes	Zhang et al., 2013, Nat Genet	#N/A
SRR671763	lineage4.5	China	Asia	China	Yes	Zhang et al., 2013, Nat Genet	#N/A
SRR671764	lineage4.4.2	China	Asia	China	Yes	Zhang et al., 2013, Nat Genet	#N/A
SRR671766	lineage4.5	China	Asia	China	Yes	Zhang et al., 2013, Nat Genet	#N/A
SRR671767	lineage4.5	China	Asia	China	Yes	Zhang et al., 2013, Nat Genet	#N/A
SRR671768	lineage4.5	China	Asia	China	Yes	Zhang et al., 2013, Nat Genet	#N/A
SRR671769	lineage4.5	China	Asia	China	Yes	Zhang et al., 2013, Nat Genet	#N/A
SRR671772	lineage4.5	China	Asia	China	Yes	Zhang et al., 2013, Nat Genet	#N/A
SRR671773	lineage4.5	China	Asia	China	Yes	Zhang et al., 2013, Nat Genet	#N/A
SRR671774	lineage4.5	China	Asia	China	Yes	Zhang et al., 2013, Nat Genet	#N/A
SRR671775	lineage4.3.4.1	China	Asia	China	Yes	Zhang et al., 2013, Nat Genet	#N/A
SRR671778	lineage4.4.2	China	Asia	China	Yes	Zhang et al., 2013, Nat Genet	#N/A
SRR671782	lineage4.2.2	China	Asia	China	Yes	Zhang et al., 2013, Nat Genet	#N/A
SRR671790	lineage4.4.2	China	Asia	China	Yes	Zhang et al., 2013, Nat Genet	#N/A
SRR671831	lineage4.4.2	China	Asia	China	Yes	Zhang et al., 2013, Nat Genet	#N/A
SRR671832	lineage4.2.2	China	Asia	China	Yes	Zhang et al., 2013, Nat Genet	#N/A
SRR671833	lineage4.5	China	Asia	China	Yes	Zhang et al., 2013, Nat Genet	#N/A
SRR671835	lineage4.4.2	China	Asia	China	Yes	Zhang et al., 2013, Nat Genet	#N/A
SRR671838	lineage4.5	China	Asia	China	Yes	Zhang et al., 2013, Nat Genet	#N/A
SRR671846	lineage4.5	China	Asia	China	Yes	Zhang et al., 2013, Nat Genet	#N/A
SRR671850	lineage4.5	China	Asia	China	Yes	Zhang et al., 2013, Nat Genet	#N/A
SRR671853	lineage4.5	China	Asia	China	Yes	Zhang et al., 2013, Nat Genet	#N/A
SRR671859	lineage4.5	China	Asia	China	Yes	Zhang et al., 2013, Nat Genet	#N/A
SRR671860	lineage4.4.2	China	Asia	China	Yes	Zhang et al., 2013, Nat Genet	#N/A
SRR671861	lineage4.4.2	China	Asia	China	Yes	Zhang et al., 2013, Nat Genet	#N/A
SRR671862	lineage4.4.2	China	Asia	China	Yes	Zhang et al., 2013, Nat Genet	#N/A
SRR671868	lineage4.5	China	Asia	China	Yes	Zhang et al., 2013, Nat Genet	#N/A
SRR671872	lineage4.5	China	Asia	China	Yes	Zhang et al., 2013, Nat Genet	#N/A
SRR671874	lineage4.5	China	Asia	China	Yes	Zhang et al., 2013, Nat Genet	#N/A
SRR671878	lineage4.4.2	China	Asia	China	Yes	Zhang et al., 2013, Nat Genet	#N/A
SRR6480376	lineage4.1.2.1	Indonesia	Asia	Indonesia	Yes	Ruesen et al., 2018, BMC Genomics	2007
SRR6480395	lineage4.1.2.1	Indonesia	Asia	Indonesia	Yes	Ruesen et al., 2018, BMC Genomics	2007
SRR6480445	lineage4.1.2.1	Indonesia	Asia	Indonesia	Yes	Ruesen et al., 2018, BMC Genomics	2007
SRR6480452	lineage4.8	Indonesia	Asia	Indonesia	Yes	Ruesen et al., 2018, BMC Genomics	2007
SRR6480528	lineage4.3	Indonesia	Asia	Indonesia	Yes	Ruesen et al., 2018, BMC Genomics	2007
SRR6480562	lineage4.4.2	Indonesia	Asia	Indonesia	Yes	Ruesen et al., 2018, BMC Genomics	2007
SRR6480339	lineage4.4.1.2	Indonesia	Asia	Indonesia	Yes	Ruesen et al., 2018, BMC Genomics	2008
SRR6480363	lineage4.3	Indonesia	Asia	Indonesia	Yes	Ruesen et al., 2018, BMC Genomics	2008
SRR6480368	lineage4.3	Indonesia	Asia	Indonesia	Yes	Ruesen et al., 2018, BMC Genomics	2008
SRR6480378	lineage4.1.2.1	Indonesia	Asia	Indonesia	Yes	Ruesen et al., 2018, BMC Genomics	2008
SRR6480436	lineage4.1.2.1	Indonesia	Asia	Indonesia	Yes	Ruesen et al., 2018, BMC Genomics	2008
SRR6480448	lineage4.1.2.1	Indonesia	Asia	Indonesia	Yes	Ruesen et al., 2018, BMC Genomics	2008
SRR6480454	lineage4.8	Indonesia	Asia	Indonesia	Yes	Ruesen et al., 2018, BMC Genomics	2008
SRR6480455	lineage4.8	Indonesia	Asia	Indonesia	Yes	Ruesen et al., 2018, BMC Genomics	2008
SRR6480466	lineage4.3	Indonesia	Asia	Indonesia	Yes	Ruesen et al., 2018, BMC Genomics	2008
SRR6480468	lineage4.3.2	Indonesia	Asia	Indonesia	Yes	Ruesen et al., 2018, BMC Genomics	2008
SRR6480472	lineage4.3.2	Indonesia	Asia	Indonesia	Yes	Ruesen et al., 2018, BMC Genomics	2008
SRR6480475	lineage4	Indonesia	Asia	Indonesia	Yes	Ruesen et al., 2018, BMC Genomics	2008
SRR6480478	lineage4.8	Indonesia	Asia	Indonesia	Yes	Ruesen et al., 2018, BMC Genomics	2008
SRR6480481	lineage4.3.2	Indonesia	Asia	Indonesia	Yes	Ruesen et al., 2018, BMC Genomics	2008
SRR6480489	lineage4.1.2.1	Indonesia	Asia	Indonesia	Yes	Ruesen et al., 2018, BMC Genomics	2008
SRR6480490	lineage4.4.1.2	Indonesia	Asia	Indonesia	Yes	Ruesen et al., 2018, BMC Genomics	2008
SRR6480500	lineage4.4.1.2	Indonesia	Asia	Indonesia	Yes	Ruesen et al., 2018, BMC Genomics	2008
SRR6480557	lineage4.1.2.1	Indonesia	Asia	Indonesia	Yes	Ruesen et al., 2018, BMC Genomics	2008
SRR6480609	lineage4.1.1.3	Indonesia	Asia	Indonesia	Yes	Ruesen et al., 2018, BMC Genomics	2008
SRR6480371	lineage4.1.2	Indonesia	Asia	Indonesia	Yes	Ruesen et al., 2018, BMC Genomics	2009
SRR6480385	lineage4	Indonesia	Asia	Indonesia	Yes	Ruesen et al., 2018, BMC Genomics	2009
SRR6480433	lineage4.1.2.1	Indonesia	Asia	Indonesia	Yes	Ruesen et al., 2018, BMC Genomics	2009
SRR6480508	lineage4.1.2.1	Indonesia	Asia	Indonesia	Yes	Ruesen et al., 2018, BMC Genomics	2009
SRR6480595	lineage4.3	Indonesia	Asia	Indonesia	Yes	Ruesen et al., 2018, BMC Genomics	2009
SRR6480605	lineage4.8	Indonesia	Asia	Indonesia	Yes	Ruesen et al., 2018, BMC Genomics	2009
SRR6480623	lineage4.4.1.1	Indonesia	Asia	Indonesia	Yes	Ruesen et al., 2018, BMC Genomics	2009
SRR6480396	lineage4.1.2.1	Indonesia	Asia	Indonesia	Yes	Ruesen et al., 2018, BMC Genomics	2010
SRR6480404	lineage4.1.2.1	Indonesia	Asia	Indonesia	Yes	Ruesen et al., 2018, BMC Genomics	2010
SRR6480480	lineage4.8	Indonesia	Asia	Indonesia	Yes	Ruesen et al., 2018, BMC Genomics	2010
SRR6480626	lineage4.4.1.2	Indonesia	Asia	Indonesia	Yes	Ruesen et al., 2018, BMC Genomics	2010
SRR6480627	lineage4.4.1.1	Indonesia	Asia	Indonesia	Yes	Ruesen et al., 2018, BMC Genomics	2010
SRR6480437	lineage4.3.4.2	Indonesia	Asia	Indonesia	Yes	Ruesen et al., 2018, BMC Genomics	2011
SRR6480456	lineage4.3	Indonesia	Asia	Indonesia	Yes	Ruesen et al., 2018, BMC Genomics	2011
SRR6480457	lineage4.8	Indonesia	Asia	Indonesia	Yes	Ruesen et al., 2018, BMC Genomics	2011
SRR6480469	lineage4.3	Indonesia	Asia	Indonesia	Yes	Ruesen et al., 2018, BMC Genomics	2011
SRR6480471	lineage4.8	Indonesia	Asia	Indonesia	Yes	Ruesen et al., 2018, BMC Genomics	2011
SRR6480486	lineage4.1.2.1	Indonesia	Asia	Indonesia	Yes	Ruesen et al., 2018, BMC Genomics	2011
SRR6480537	lineage4.3.3	Indonesia	Asia	Indonesia	Yes	Ruesen et al., 2018, BMC Genomics	2011
SRR6480608	lineage4.3	Indonesia	Asia	Indonesia	Yes	Ruesen et al., 2018, BMC Genomics	2011
SRR6480370	lineage4.8	Indonesia	Asia	Indonesia	Yes	Ruesen et al., 2018, BMC Genomics	2012
SRR6480439	lineage4.1.2.1	Indonesia	Asia	Indonesia	Yes	Ruesen et al., 2018, BMC Genomics	2012
SRR6480473	lineage4.8	Indonesia	Asia	Indonesia	Yes	Ruesen et al., 2018, BMC Genomics	2012
SRR6480482	lineage4.1.2	Indonesia	Asia	Indonesia	Yes	Ruesen et al., 2018, BMC Genomics	2012
SRR6480491	lineage4.8	Indonesia	Asia	Indonesia	Yes	Ruesen et al., 2018, BMC Genomics	2012
SRR6480619	lineage4.8	Indonesia	Asia	Indonesia	Yes	Ruesen et al., 2018, BMC Genomics	2012
SRR6480398	lineage4.4.1.1	Indonesia	Asia	Indonesia	Yes	Ruesen et al., 2018, BMC Genomics	2013
SRR6480430	lineage4.1.2.1	Indonesia	Asia	Indonesia	Yes	Ruesen et al., 2018, BMC Genomics	2013
SRR6480435	lineage4.3.3	Indonesia	Asia	Indonesia	Yes	Ruesen et al., 2018, BMC Genomics	2013
SRR6480460	lineage4.4.1.1	Indonesia	Asia	Indonesia	Yes	Ruesen et al., 2018, BMC Genomics	2013
SRR6480485	lineage4.5	Indonesia	Asia	Indonesia	Yes	Ruesen et al., 2018, BMC Genomics	2013
SRR6480585	lineage4.1.2.1	Indonesia	Asia	Indonesia	Yes	Ruesen et al., 2018, BMC Genomics	2013
SRR6480620	lineage4.8	Indonesia	Asia	Indonesia	Yes	Ruesen et al., 2018, BMC Genomics	2013
SRR6480318	lineage4.3.3	Indonesia	Asia	Indonesia	Yes	Ruesen et al., 2018, BMC Genomics	2014
SRR6480319	lineage4.3.3	Indonesia	Asia	Indonesia	Yes	Ruesen et al., 2018, BMC Genomics	2014
SRR6480320	lineage4.8	Indonesia	Asia	Indonesia	Yes	Ruesen et al., 2018, BMC Genomics	2014
SRR6480321	lineage4.3	Indonesia	Asia	Indonesia	Yes	Ruesen et al., 2018, BMC Genomics	2014
SRR6480323	lineage4.4.1.2	Indonesia	Asia	Indonesia	Yes	Ruesen et al., 2018, BMC Genomics	2014
SRR6480324	lineage4.1.2.1	Indonesia	Asia	Indonesia	Yes	Ruesen et al., 2018, BMC Genomics	2014
SRR6480335	lineage4.4.1	Indonesia	Asia	Indonesia	Yes	Ruesen et al., 2018, BMC Genomics	2014
SRR6480336	lineage4.3.3	Indonesia	Asia	Indonesia	Yes	Ruesen et al., 2018, BMC Genomics	2014
SRR6480338	lineage4.1.2.1	Indonesia	Asia	Indonesia	Yes	Ruesen et al., 2018, BMC Genomics	2014
SRR6480340	lineage4.1.2.1	Indonesia	Asia	Indonesia	Yes	Ruesen et al., 2018, BMC Genomics	2014
SRR6480341	lineage4.4.1.1	Indonesia	Asia	Indonesia	Yes	Ruesen et al., 2018, BMC Genomics	2014
SRR6480342	lineage4.4.1.2	Indonesia	Asia	Indonesia	Yes	Ruesen et al., 2018, BMC Genomics	2014
SRR6480343	lineage4.3.3	Indonesia	Asia	Indonesia	Yes	Ruesen et al., 2018, BMC Genomics	2014
SRR6480344	lineage4.1.2.1	Indonesia	Asia	Indonesia	Yes	Ruesen et al., 2018, BMC Genomics	2014
SRR6480345	lineage4.3	Indonesia	Asia	Indonesia	Yes	Ruesen et al., 2018, BMC Genomics	2014
SRR6480346	lineage4.4.2	Indonesia	Asia	Indonesia	Yes	Ruesen et al., 2018, BMC Genomics	2014
SRR6480348	lineage4.1.2.1	Indonesia	Asia	Indonesia	Yes	Ruesen et al., 2018, BMC Genomics	2014
SRR6480349	lineage4.3	Indonesia	Asia	Indonesia	Yes	Ruesen et al., 2018, BMC Genomics	2014
SRR6480374	lineage4.1.2.1	Indonesia	Asia	Indonesia	Yes	Ruesen et al., 2018, BMC Genomics	2014
SRR6480379	lineage4.4.1.2	Indonesia	Asia	Indonesia	Yes	Ruesen et al., 2018, BMC Genomics	2014
SRR6480380	lineage4.4.1.1	Indonesia	Asia	Indonesia	Yes	Ruesen et al., 2018, BMC Genomics	2014
SRR6480387	lineage4.4.1.2	Indonesia	Asia	Indonesia	Yes	Ruesen et al., 2018, BMC Genomics	2014
SRR6480389	lineage4.3	Indonesia	Asia	Indonesia	Yes	Ruesen et al., 2018, BMC Genomics	2014
SRR6480390	lineage4.5	Indonesia	Asia	Indonesia	Yes	Ruesen et al., 2018, BMC Genomics	2014
SRR6480391	lineage4.3	Indonesia	Asia	Indonesia	Yes	Ruesen et al., 2018, BMC Genomics	2014
SRR6480392	lineage4.4.1.1	Indonesia	Asia	Indonesia	Yes	Ruesen et al., 2018, BMC Genomics	2014
SRR6480393	lineage4.1.2.1	Indonesia	Asia	Indonesia	Yes	Ruesen et al., 2018, BMC Genomics	2014
SRR6480399	lineage4.8	Indonesia	Asia	Indonesia	Yes	Ruesen et al., 2018, BMC Genomics	2014
SRR6480400	lineage4.1.2.1	Indonesia	Asia	Indonesia	Yes	Ruesen et al., 2018, BMC Genomics	2014
SRR6480402	lineage4.4.1.2	Indonesia	Asia	Indonesia	Yes	Ruesen et al., 2018, BMC Genomics	2014
SRR6480419	lineage4.4.1.1	Indonesia	Asia	Indonesia	Yes	Ruesen et al., 2018, BMC Genomics	2014
SRR6480423	lineage4.4.1.2	Indonesia	Asia	Indonesia	Yes	Ruesen et al., 2018, BMC Genomics	2014
SRR6480427	lineage4.3.3	Indonesia	Asia	Indonesia	Yes	Ruesen et al., 2018, BMC Genomics	2014
SRR6480428	lineage4.5	Indonesia	Asia	Indonesia	Yes	Ruesen et al., 2018, BMC Genomics	2014
SRR6480429	lineage4.1.2.1	Indonesia	Asia	Indonesia	Yes	Ruesen et al., 2018, BMC Genomics	2014
SRR6480431	lineage4.8	Indonesia	Asia	Indonesia	Yes	Ruesen et al., 2018, BMC Genomics	2014
SRR6480440	lineage4.8	Indonesia	Asia	Indonesia	Yes	Ruesen et al., 2018, BMC Genomics	2014
SRR6480441	lineage4.3	Indonesia	Asia	Indonesia	Yes	Ruesen et al., 2018, BMC Genomics	2014
SRR6480444	lineage4.5	Indonesia	Asia	Indonesia	Yes	Ruesen et al., 2018, BMC Genomics	2014
SRR6480446	lineage4.4.1.2	Indonesia	Asia	Indonesia	Yes	Ruesen et al., 2018, BMC Genomics	2014
SRR6480447	lineage4.7	Indonesia	Asia	Indonesia	Yes	Ruesen et al., 2018, BMC Genomics	2014
SRR6480462	lineage4.1.2.1	Indonesia	Asia	Indonesia	Yes	Ruesen et al., 2018, BMC Genomics	2014
SRR6480463	lineage4.8	Indonesia	Asia	Indonesia	Yes	Ruesen et al., 2018, BMC Genomics	2014
SRR6480465	lineage4.8	Indonesia	Asia	Indonesia	Yes	Ruesen et al., 2018, BMC Genomics	2014
SRR6480502	lineage4.8	Indonesia	Asia	Indonesia	Yes	Ruesen et al., 2018, BMC Genomics	2014
SRR6480512	lineage4.8	Indonesia	Asia	Indonesia	Yes	Ruesen et al., 2018, BMC Genomics	2014
SRR6480515	lineage4.1.2.1	Indonesia	Asia	Indonesia	Yes	Ruesen et al., 2018, BMC Genomics	2014
SRR6480516	lineage4.8	Indonesia	Asia	Indonesia	Yes	Ruesen et al., 2018, BMC Genomics	2014
SRR6480520	lineage4.8	Indonesia	Asia	Indonesia	Yes	Ruesen et al., 2018, BMC Genomics	2014
SRR6480556	lineage4.1.2.1	Indonesia	Asia	Indonesia	Yes	Ruesen et al., 2018, BMC Genomics	2014
SRR6480560	lineage4.1.2.1	Indonesia	Asia	Indonesia	Yes	Ruesen et al., 2018, BMC Genomics	2014
SRR6480563	lineage4.3	Indonesia	Asia	Indonesia	Yes	Ruesen et al., 2018, BMC Genomics	2014
SRR6480564	lineage4.1.2.1	Indonesia	Asia	Indonesia	Yes	Ruesen et al., 2018, BMC Genomics	2014
SRR6480594	lineage4.4.1.2	Indonesia	Asia	Indonesia	Yes	Ruesen et al., 2018, BMC Genomics	2014
SRR6480596	lineage4.4.1	Indonesia	Asia	Indonesia	Yes	Ruesen et al., 2018, BMC Genomics	2014
SRR6480597	lineage4.4.1.2	Indonesia	Asia	Indonesia	Yes	Ruesen et al., 2018, BMC Genomics	2014
SRR6480598	lineage4.4.1.2	Indonesia	Asia	Indonesia	Yes	Ruesen et al., 2018, BMC Genomics	2014
SRR6480599	lineage4.1.2.1	Indonesia	Asia	Indonesia	Yes	Ruesen et al., 2018, BMC Genomics	2014
SRR6480600	lineage4.1.2.1	Indonesia	Asia	Indonesia	Yes	Ruesen et al., 2018, BMC Genomics	2014
SRR6480603	lineage4.3	Indonesia	Asia	Indonesia	Yes	Ruesen et al., 2018, BMC Genomics	2014
SRR6480604	lineage4.3	Indonesia	Asia	Indonesia	Yes	Ruesen et al., 2018, BMC Genomics	2014
SRR6480607	lineage4.3	Indonesia	Asia	Indonesia	Yes	Ruesen et al., 2018, BMC Genomics	2014
SRR6480610	lineage4.3.3	Indonesia	Asia	Indonesia	Yes	Ruesen et al., 2018, BMC Genomics	2014
SRR6480618	lineage4.1.2.1	Indonesia	Asia	Indonesia	Yes	Ruesen et al., 2018, BMC Genomics	2014
SRR6480621	lineage4.3	Indonesia	Asia	Indonesia	Yes	Ruesen et al., 2018, BMC Genomics	2014
SRR6480628	lineage4.4.1.2	Indonesia	Asia	Indonesia	Yes	Ruesen et al., 2018, BMC Genomics	2014
SRR6480630	lineage4.1.2.1	Indonesia	Asia	Indonesia	Yes	Ruesen et al., 2018, BMC Genomics	2014
SRR6480634	lineage4.3.3	Indonesia	Asia	Indonesia	Yes	Ruesen et al., 2018, BMC Genomics	2014
SRR6480315	lineage4.1.2.1	Indonesia	Asia	Indonesia	Yes	Ruesen et al., 2018, BMC Genomics	2015
SRR6480330	lineage4.1.2.1	Indonesia	Asia	Indonesia	Yes	Ruesen et al., 2018, BMC Genomics	2015
SRR6480350	lineage4.1.2.1	Indonesia	Asia	Indonesia	Yes	Ruesen et al., 2018, BMC Genomics	2015
SRR6480351	lineage4.1.2	Indonesia	Asia	Indonesia	Yes	Ruesen et al., 2018, BMC Genomics	2015
SRR6480352	lineage4.1.2	Indonesia	Asia	Indonesia	Yes	Ruesen et al., 2018, BMC Genomics	2015
SRR6480354	lineage4.8	Indonesia	Asia	Indonesia	Yes	Ruesen et al., 2018, BMC Genomics	2015
SRR6480362	lineage4.3.3	Indonesia	Asia	Indonesia	Yes	Ruesen et al., 2018, BMC Genomics	2015
SRR6480403	lineage4.8	Indonesia	Asia	Indonesia	Yes	Ruesen et al., 2018, BMC Genomics	2015
SRR6480411	lineage4.3	Indonesia	Asia	Indonesia	Yes	Ruesen et al., 2018, BMC Genomics	2015
SRR6480413	lineage4.4.1.2	Indonesia	Asia	Indonesia	Yes	Ruesen et al., 2018, BMC Genomics	2015
SRR6480415	lineage4.3	Indonesia	Asia	Indonesia	Yes	Ruesen et al., 2018, BMC Genomics	2015
SRR6480422	lineage4.1.2.1	Indonesia	Asia	Indonesia	Yes	Ruesen et al., 2018, BMC Genomics	2015
SRR6480451	lineage4.4.1.2	Indonesia	Asia	Indonesia	Yes	Ruesen et al., 2018, BMC Genomics	2015
SRR6480495	lineage4.3	Indonesia	Asia	Indonesia	Yes	Ruesen et al., 2018, BMC Genomics	2015
SRR6480499	lineage4.8	Indonesia	Asia	Indonesia	Yes	Ruesen et al., 2018, BMC Genomics	2015
SRR6480538	lineage4.1.2.1	Indonesia	Asia	Indonesia	Yes	Ruesen et al., 2018, BMC Genomics	2015
SRR6480544	lineage4.1.2	Indonesia	Asia	Indonesia	Yes	Ruesen et al., 2018, BMC Genomics	2015
SRR6480559	lineage4.4.1.1	Indonesia	Asia	Indonesia	Yes	Ruesen et al., 2018, BMC Genomics	2015
SRR6480569	lineage4.1.2.1	Indonesia	Asia	Indonesia	Yes	Ruesen et al., 2018, BMC Genomics	2015
SRR6480578	lineage4.1.2.1	Indonesia	Asia	Indonesia	Yes	Ruesen et al., 2018, BMC Genomics	2015
SRR6480633	lineage4.1.2.1	Indonesia	Asia	Indonesia	Yes	Ruesen et al., 2018, BMC Genomics	2015
SRR6480355	lineage4.1.2.1	Indonesia	Asia	Indonesia	Yes	Ruesen et al., 2018, BMC Genomics	#N/A
SRR6480357	lineage4.3	Indonesia	Asia	Indonesia	Yes	Ruesen et al., 2018, BMC Genomics	#N/A
SRR6480412	lineage4.5	Indonesia	Asia	Indonesia	Yes	Ruesen et al., 2018, BMC Genomics	#N/A
SRR6480418	lineage4.5	Indonesia	Asia	Indonesia	Yes	Ruesen et al., 2018, BMC Genomics	#N/A
SRR6480425	lineage4.4.2	Indonesia	Asia	Indonesia	Yes	Ruesen et al., 2018, BMC Genomics	#N/A
SRR6480438	lineage4.5	Indonesia	Asia	Indonesia	Yes	Ruesen et al., 2018, BMC Genomics	#N/A
SRR6480450	lineage4.4.1.2	Indonesia	Asia	Indonesia	Yes	Ruesen et al., 2018, BMC Genomics	#N/A
SRR6480458	lineage4.5	Indonesia	Asia	Indonesia	Yes	Ruesen et al., 2018, BMC Genomics	#N/A
SRR6480467	lineage4.4.1.1	Indonesia	Asia	Indonesia	Yes	Ruesen et al., 2018, BMC Genomics	#N/A
SRR6480470	lineage4.1.2.1	Indonesia	Asia	Indonesia	Yes	Ruesen et al., 2018, BMC Genomics	#N/A
SRR6480496	lineage4.4.1.2	Indonesia	Asia	Indonesia	Yes	Ruesen et al., 2018, BMC Genomics	#N/A
SRR6480498	lineage4.8	Indonesia	Asia	Indonesia	Yes	Ruesen et al., 2018, BMC Genomics	#N/A
SRR6480503	lineage4.1.2.1	Indonesia	Asia	Indonesia	Yes	Ruesen et al., 2018, BMC Genomics	#N/A
SRR6480505	lineage4.1.2.1	Indonesia	Asia	Indonesia	Yes	Ruesen et al., 2018, BMC Genomics	#N/A
SRR6480523	lineage4.4.1.2	Indonesia	Asia	Indonesia	Yes	Ruesen et al., 2018, BMC Genomics	#N/A
SRR6480529	lineage4.3.3	Indonesia	Asia	Indonesia	Yes	Ruesen et al., 2018, BMC Genomics	#N/A
SRR6480530	lineage4.3	Indonesia	Asia	Indonesia	Yes	Ruesen et al., 2018, BMC Genomics	#N/A
SRR6480531	lineage4.9	Indonesia	Asia	Indonesia	Yes	Ruesen et al., 2018, BMC Genomics	#N/A
SRR6480532	lineage4.1.2.1	Indonesia	Asia	Indonesia	Yes	Ruesen et al., 2018, BMC Genomics	#N/A
SRR6480535	lineage4.5	Indonesia	Asia	Indonesia	Yes	Ruesen et al., 2018, BMC Genomics	#N/A
SRR6480536	lineage4.4.2	Indonesia	Asia	Indonesia	Yes	Ruesen et al., 2018, BMC Genomics	#N/A
SRR6480539	lineage4.3.3	Indonesia	Asia	Indonesia	Yes	Ruesen et al., 2018, BMC Genomics	#N/A
SRR6480542	lineage4.8	Indonesia	Asia	Indonesia	Yes	Ruesen et al., 2018, BMC Genomics	#N/A
SRR6480546	lineage4.5	Indonesia	Asia	Indonesia	Yes	Ruesen et al., 2018, BMC Genomics	#N/A
SRR6480548	lineage4.5	Indonesia	Asia	Indonesia	Yes	Ruesen et al., 2018, BMC Genomics	#N/A
SRR6480551	lineage4.1.2.1	Indonesia	Asia	Indonesia	Yes	Ruesen et al., 2018, BMC Genomics	#N/A
SRR6480567	lineage4.7	Indonesia	Asia	Indonesia	Yes	Ruesen et al., 2018, BMC Genomics	#N/A
SRR6480568	lineage4.3	Indonesia	Asia	Indonesia	Yes	Ruesen et al., 2018, BMC Genomics	#N/A
SRR6480572	lineage4.4.1.1	Indonesia	Asia	Indonesia	Yes	Ruesen et al., 2018, BMC Genomics	#N/A
SRR6480573	lineage4.3.4.2	Indonesia	Asia	Indonesia	Yes	Ruesen et al., 2018, BMC Genomics	#N/A
SRR6480575	lineage4.5	Indonesia	Asia	Indonesia	Yes	Ruesen et al., 2018, BMC Genomics	#N/A
SRR6480577	lineage4.1.2.1	Indonesia	Asia	Indonesia	Yes	Ruesen et al., 2018, BMC Genomics	#N/A
SRR6480579	lineage4.1.2	Indonesia	Asia	Indonesia	Yes	Ruesen et al., 2018, BMC Genomics	#N/A
SRR6480581	lineage4.2.2	Indonesia	Asia	Indonesia	Yes	Ruesen et al., 2018, BMC Genomics	#N/A
SRR6480582	lineage4.5	Indonesia	Asia	Indonesia	Yes	Ruesen et al., 2018, BMC Genomics	#N/A
SRR6480586	lineage4.1.2.1	Indonesia	Asia	Indonesia	Yes	Ruesen et al., 2018, BMC Genomics	#N/A
SRR6480587	lineage4.8	Indonesia	Asia	Indonesia	Yes	Ruesen et al., 2018, BMC Genomics	#N/A
SRR6480588	lineage4.4.1.1	Indonesia	Asia	Indonesia	Yes	Ruesen et al., 2018, BMC Genomics	#N/A
SRR6480590	lineage4.1.2.1	Indonesia	Asia	Indonesia	Yes	Ruesen et al., 2018, BMC Genomics	#N/A
SRR6480592	lineage4.1.2.1	Indonesia	Asia	Indonesia	Yes	Ruesen et al., 2018, BMC Genomics	#N/A
SRR6480593	lineage4.1.2.1	Indonesia	Asia	Indonesia	Yes	Ruesen et al., 2018, BMC Genomics	#N/A
SRR6480614	lineage4.1.2.1	Indonesia	Asia	Indonesia	Yes	Ruesen et al., 2018, BMC Genomics	#N/A
SRR6480615	lineage4.1.2.1	Indonesia	Asia	Indonesia	Yes	Ruesen et al., 2018, BMC Genomics	#N/A
SRR6480616	lineage4.1.2.1	Indonesia	Asia	Indonesia	Yes	Ruesen et al., 2018, BMC Genomics	#N/A
SRR6480625	lineage4.4	Indonesia	Asia	Indonesia	Yes	Ruesen et al., 2018, BMC Genomics	#N/A
ERR1193718	lineage4.3	Indonesia	Asia	Indonesia	Yes	Stucki et al., 2016, Nat Genet	#N/A
ERR1193808	lineage4.3.3	Indonesia	Asia	Indonesia	Yes	Stucki et al., 2016, Nat Genet	#N/A
ERR171157	lineage4.4	Malaysia	Asia	Asia	Yes	Bryant et al., 2013, Lancet Resp. Med.	#N/A
ERR983232	lineage4.7	Myanmar	Asia	Asia	Yes	Aung et al., 2016, Journal of Global Antimicrobial Resistance	2013
ERR3256115	lineage4.3.4.2	Philippines	Asia	Philippines	Yes	Phelan et al., 2019, Scientific Reports	#N/A
ERR3256126	lineage4.3.4.2	Philippines	Asia	Philippines	Yes	Phelan et al., 2019, Scientific Reports	#N/A
ERR3256127	lineage4.1.1.3	Philippines	Asia	Philippines	Yes	Phelan et al., 2019, Scientific Reports	#N/A
ERR3256128	lineage4.1.1.3	Philippines	Asia	Philippines	Yes	Phelan et al., 2019, Scientific Reports	#N/A
ERR3256130	lineage4.5	Philippines	Asia	Philippines	Yes	Phelan et al., 2019, Scientific Reports	#N/A
ERR3256131	lineage4.1.2.1	Philippines	Asia	Philippines	Yes	Phelan et al., 2019, Scientific Reports	#N/A
ERR3256132	lineage4.5	Philippines	Asia	Philippines	Yes	Phelan et al., 2019, Scientific Reports	#N/A
ERR3256134	lineage4.3.4.1	Philippines	Asia	Philippines	Yes	Phelan et al., 2019, Scientific Reports	#N/A
ERR3256151	lineage4.5	Philippines	Asia	Philippines	Yes	Phelan et al., 2019, Scientific Reports	#N/A
ERR3256154	lineage4.1.2.1	Philippines	Asia	Philippines	Yes	Phelan et al., 2019, Scientific Reports	#N/A
ERR3256189	lineage4.3.4.1	Philippines	Asia	Philippines	Yes	Phelan et al., 2019, Scientific Reports	#N/A
ERR3256197	lineage4.3.4.2	Philippines	Asia	Philippines	Yes	Phelan et al., 2019, Scientific Reports	#N/A
ERR3256199	lineage4.3.4.1	Philippines	Asia	Philippines	Yes	Phelan et al., 2019, Scientific Reports	#N/A
ERR3256217	lineage4.3.4.1	Philippines	Asia	Philippines	Yes	Phelan et al., 2019, Scientific Reports	#N/A
ERR3256218	lineage4.3.4.2	Philippines	Asia	Philippines	Yes	Phelan et al., 2019, Scientific Reports	#N/A
ERR3256234	lineage4.3.4.2	Philippines	Asia	Philippines	Yes	Phelan et al., 2019, Scientific Reports	#N/A
ERR3256236	lineage4.3.4.1	Philippines	Asia	Philippines	Yes	Phelan et al., 2019, Scientific Reports	#N/A
ERR3256239	lineage4.3.4.1	Philippines	Asia	Philippines	Yes	Phelan et al., 2019, Scientific Reports	#N/A
ERR3256244	lineage4.5	Philippines	Asia	Philippines	Yes	Phelan et al., 2019, Scientific Reports	#N/A
ERR3256245	lineage4.1.2.1	Philippines	Asia	Philippines	Yes	Phelan et al., 2019, Scientific Reports	#N/A
ERR3256246	lineage4.3.4.1	Philippines	Asia	Philippines	Yes	Phelan et al., 2019, Scientific Reports	#N/A
ERR3256247	lineage4.3.4.1	Philippines	Asia	Philippines	Yes	Phelan et al., 2019, Scientific Reports	#N/A
ERR3256252	lineage4.1.2.1	Philippines	Asia	Philippines	Yes	Phelan et al., 2019, Scientific Reports	#N/A
ERR3256254	lineage4.3.4.2	Philippines	Asia	Philippines	Yes	Phelan et al., 2019, Scientific Reports	#N/A
ERR3256255	lineage4.3.4.1	Philippines	Asia	Philippines	Yes	Phelan et al., 2019, Scientific Reports	#N/A
ERR3256256	lineage4.3.4.2	Philippines	Asia	Philippines	Yes	Phelan et al., 2019, Scientific Reports	#N/A
ERR3256259	lineage4.3.4.2	Philippines	Asia	Philippines	Yes	Phelan et al., 2019, Scientific Reports	#N/A
ERR3256262	lineage4.3.4.1	Philippines	Asia	Philippines	Yes	Phelan et al., 2019, Scientific Reports	#N/A
ERR3256263	lineage4.3.4.1	Philippines	Asia	Philippines	Yes	Phelan et al., 2019, Scientific Reports	#N/A
ERR3256283	lineage4.3.2	Philippines	Asia	Philippines	Yes	Phelan et al., 2019, Scientific Reports	#N/A
ERR1193724	lineage4.3.4.2	Philippines	Asia	Philippines	Yes	Stucki et al., 2016, Nat Genet	#N/A
SRR5709972	lineage4.4.2	Thailand	Asia	Thailand	Yes	Faksri et al., 2018, Sci. Rep.	1998
SRR5709740	lineage4.4.2	Thailand	Asia	Thailand	Yes	Faksri et al., 2018, Sci. Rep.	1999
SRR5709741	lineage2.2.1	Thailand	Asia	Thailand	Yes	Faksri et al., 2018, Sci. Rep.	1999
SRR5709973	lineage4.8	Thailand	Asia	Thailand	Yes	Faksri et al., 2018, Sci. Rep.	2000
SRR5709938	lineage4.3.4.2	Thailand	Asia	Thailand	Yes	Faksri et al., 2018, Sci. Rep.	2003
SRR5709971	lineage4.5	Thailand	Asia	Thailand	Yes	Faksri et al., 2018, Sci. Rep.	2003
SRR5709743	lineage4.5	Thailand	Asia	Thailand	Yes	Faksri et al., 2018, Sci. Rep.	2004
SRR5709835	lineage4.4.2	Thailand	Asia	Thailand	Yes	Faksri et al., 2018, Sci. Rep.	2006
SRR5709866	lineage4.4.2	Thailand	Asia	Thailand	Yes	Faksri et al., 2018, Sci. Rep.	2006
SRR5710013	lineage4.4.2	Thailand	Asia	Thailand	Yes	Faksri et al., 2018, Sci. Rep.	2006
ERR1465964	lineage4.8	Thailand	Asia	Thailand	Yes	Stucki et al., 2016, Nat Genet	2006
SRR5709781	lineage4.2.2	Thailand	Asia	Thailand	Yes	Faksri et al., 2018, Sci. Rep.	2007
SRR5709752	lineage4.2.1	Thailand	Asia	Thailand	Yes	Faksri et al., 2018, Sci. Rep.	2008
SRR5709947	lineage4.5	Thailand	Asia	Thailand	Yes	Faksri et al., 2018, Sci. Rep.	2008
SRR5710019	lineage4.8	Thailand	Asia	Thailand	Yes	Faksri et al., 2018, Sci. Rep.	2008
SRR5709821	lineage4.4.2	Thailand	Asia	Thailand	Yes	Faksri et al., 2018, Sci. Rep.	2009
SRR5709969	lineage4.5	Thailand	Asia	Thailand	Yes	Faksri et al., 2018, Sci. Rep.	2009
SRR5709981	lineage4.4.2	Thailand	Asia	Thailand	Yes	Faksri et al., 2018, Sci. Rep.	2009
SRR5710017	lineage4.2.1	Thailand	Asia	Thailand	Yes	Faksri et al., 2018, Sci. Rep.	2009
SRR5709841	lineage4.2.2	Thailand	Asia	Thailand	Yes	Faksri et al., 2018, Sci. Rep.	2010
SRR5709845	lineage4.4.2	Thailand	Asia	Thailand	Yes	Faksri et al., 2018, Sci. Rep.	2010
SRR5709846	lineage4.5	Thailand	Asia	Thailand	Yes	Faksri et al., 2018, Sci. Rep.	2010
SRR5709904	lineage4.2.2	Thailand	Asia	Thailand	Yes	Faksri et al., 2018, Sci. Rep.	2012
SRR5709914	lineage4.9	Thailand	Asia	Thailand	Yes	Faksri et al., 2018, Sci. Rep.	2012
SRR5709915	lineage4.4.2	Thailand	Asia	Thailand	Yes	Faksri et al., 2018, Sci. Rep.	2013
ERR718192	lineage4.5	Thailand	Asia	Thailand	Yes	Ajawatanawong et al., 2019, Scientific Reports	#N/A
ERR718205	lineage4.4.2	Thailand	Asia	Thailand	Yes	Ajawatanawong et al., 2019, Scientific Reports	#N/A
ERR718219	lineage4.4.2	Thailand	Asia	Thailand	Yes	Ajawatanawong et al., 2019, Scientific Reports	#N/A
ERR718234	lineage4.5	Thailand	Asia	Thailand	Yes	Ajawatanawong et al., 2019, Scientific Reports	#N/A
ERR718240	lineage4.2.2	Thailand	Asia	Thailand	Yes	Ajawatanawong et al., 2019, Scientific Reports	#N/A
ERR718242	lineage4.5	Thailand	Asia	Thailand	Yes	Ajawatanawong et al., 2019, Scientific Reports	#N/A
ERR718248	lineage4.5	Thailand	Asia	Thailand	Yes	Ajawatanawong et al., 2019, Scientific Reports	#N/A
ERR718249	lineage4.5	Thailand	Asia	Thailand	Yes	Ajawatanawong et al., 2019, Scientific Reports	#N/A
ERR718264	lineage4.5	Thailand	Asia	Thailand	Yes	Ajawatanawong et al., 2019, Scientific Reports	#N/A
ERR718269	lineage4.4.2	Thailand	Asia	Thailand	Yes	Ajawatanawong et al., 2019, Scientific Reports	#N/A
ERR718281	lineage4.2.2	Thailand	Asia	Thailand	Yes	Ajawatanawong et al., 2019, Scientific Reports	#N/A
ERR718284	lineage4.4	Thailand	Asia	Thailand	Yes	Ajawatanawong et al., 2019, Scientific Reports	#N/A
ERR718293	lineage4.5	Thailand	Asia	Thailand	Yes	Ajawatanawong et al., 2019, Scientific Reports	#N/A
ERR718296	lineage4.5	Thailand	Asia	Thailand	Yes	Ajawatanawong et al., 2019, Scientific Reports	#N/A
ERR718298	lineage4.5	Thailand	Asia	Thailand	Yes	Ajawatanawong et al., 2019, Scientific Reports	#N/A
ERR718303	lineage4.4.2	Thailand	Asia	Thailand	Yes	Ajawatanawong et al., 2019, Scientific Reports	#N/A
ERR718332	lineage4.1.1.3	Thailand	Asia	Thailand	Yes	Ajawatanawong et al., 2019, Scientific Reports	#N/A
ERR718335	lineage4.5	Thailand	Asia	Thailand	Yes	Ajawatanawong et al., 2019, Scientific Reports	#N/A
ERR718339	lineage4.5	Thailand	Asia	Thailand	Yes	Ajawatanawong et al., 2019, Scientific Reports	#N/A
ERR718342	lineage4.5	Thailand	Asia	Thailand	Yes	Ajawatanawong et al., 2019, Scientific Reports	#N/A
ERR718349	lineage4.5	Thailand	Asia	Thailand	Yes	Ajawatanawong et al., 2019, Scientific Reports	#N/A
ERR718361	lineage4.5	Thailand	Asia	Thailand	Yes	Ajawatanawong et al., 2019, Scientific Reports	#N/A
ERR718384	lineage4.5	Thailand	Asia	Thailand	Yes	Ajawatanawong et al., 2019, Scientific Reports	#N/A
ERR718391	lineage4.5	Thailand	Asia	Thailand	Yes	Ajawatanawong et al., 2019, Scientific Reports	#N/A
ERR718400	lineage4.5	Thailand	Asia	Thailand	Yes	Ajawatanawong et al., 2019, Scientific Reports	#N/A
ERR718407	lineage4.4.2	Thailand	Asia	Thailand	Yes	Ajawatanawong et al., 2019, Scientific Reports	#N/A
ERR718427	lineage4.5	Thailand	Asia	Thailand	Yes	Ajawatanawong et al., 2019, Scientific Reports	#N/A
ERR718434	lineage4.4	Thailand	Asia	Thailand	Yes	Ajawatanawong et al., 2019, Scientific Reports	#N/A
ERR718442	lineage4.5	Thailand	Asia	Thailand	Yes	Ajawatanawong et al., 2019, Scientific Reports	#N/A
ERR718443	lineage4.4.2	Thailand	Asia	Thailand	Yes	Ajawatanawong et al., 2019, Scientific Reports	#N/A
ERR718450	lineage4.5	Thailand	Asia	Thailand	Yes	Ajawatanawong et al., 2019, Scientific Reports	#N/A
ERR718453	lineage4.1.1.1	Thailand	Asia	Thailand	Yes	Ajawatanawong et al., 2019, Scientific Reports	#N/A
ERR718464	lineage4.4.2	Thailand	Asia	Thailand	Yes	Ajawatanawong et al., 2019, Scientific Reports	#N/A
ERR718465	lineage4.5	Thailand	Asia	Thailand	Yes	Ajawatanawong et al., 2019, Scientific Reports	#N/A
ERR718468	lineage4.3.4.2	Thailand	Asia	Thailand	Yes	Ajawatanawong et al., 2019, Scientific Reports	#N/A
ERR718477	lineage4.4.2	Thailand	Asia	Thailand	Yes	Ajawatanawong et al., 2019, Scientific Reports	#N/A
ERR718480	lineage4.5	Thailand	Asia	Thailand	Yes	Ajawatanawong et al., 2019, Scientific Reports	#N/A
ERR718488	lineage4.5	Thailand	Asia	Thailand	Yes	Ajawatanawong et al., 2019, Scientific Reports	#N/A
ERR718511	lineage4.5	Thailand	Asia	Thailand	Yes	Ajawatanawong et al., 2019, Scientific Reports	#N/A
ERR718515	lineage4.5	Thailand	Asia	Thailand	Yes	Ajawatanawong et al., 2019, Scientific Reports	#N/A
ERR718517	lineage4.5	Thailand	Asia	Thailand	Yes	Ajawatanawong et al., 2019, Scientific Reports	#N/A
ERR718532	lineage4.8	Thailand	Asia	Thailand	Yes	Ajawatanawong et al., 2019, Scientific Reports	#N/A
ERR718545	lineage4.5	Thailand	Asia	Thailand	Yes	Ajawatanawong et al., 2019, Scientific Reports	#N/A
ERR718546	lineage4.5	Thailand	Asia	Thailand	Yes	Ajawatanawong et al., 2019, Scientific Reports	#N/A
ERR718557	lineage4.5	Thailand	Asia	Thailand	Yes	Ajawatanawong et al., 2019, Scientific Reports	#N/A
ERR718559	lineage4.4.2	Thailand	Asia	Thailand	Yes	Ajawatanawong et al., 2019, Scientific Reports	#N/A
ERR718560	lineage4.5	Thailand	Asia	Thailand	Yes	Ajawatanawong et al., 2019, Scientific Reports	#N/A
ERR751639	lineage4.5	Thailand	Asia	Thailand	Yes	Ajawatanawong et al., 2019, Scientific Reports	#N/A
ERR751643	lineage4.4.2	Thailand	Asia	Thailand	Yes	Ajawatanawong et al., 2019, Scientific Reports	#N/A
ERR751645	lineage4.2.2	Thailand	Asia	Thailand	Yes	Ajawatanawong et al., 2019, Scientific Reports	#N/A
ERR751668	lineage4.5	Thailand	Asia	Thailand	Yes	Ajawatanawong et al., 2019, Scientific Reports	#N/A
ERR751670	lineage4.5	Thailand	Asia	Thailand	Yes	Ajawatanawong et al., 2019, Scientific Reports	#N/A
ERR751685	lineage4.4.2	Thailand	Asia	Thailand	Yes	Ajawatanawong et al., 2019, Scientific Reports	#N/A
ERR751693	lineage4.5	Thailand	Asia	Thailand	Yes	Ajawatanawong et al., 2019, Scientific Reports	#N/A
ERR751713	lineage4.5	Thailand	Asia	Thailand	Yes	Ajawatanawong et al., 2019, Scientific Reports	#N/A
ERR751714	lineage4.5	Thailand	Asia	Thailand	Yes	Ajawatanawong et al., 2019, Scientific Reports	#N/A
ERR751756	lineage4.4.2	Thailand	Asia	Thailand	Yes	Ajawatanawong et al., 2019, Scientific Reports	#N/A
ERR751758	lineage4.1.2	Thailand	Asia	Thailand	Yes	Ajawatanawong et al., 2019, Scientific Reports	#N/A
ERR751760	lineage4.2.2	Thailand	Asia	Thailand	Yes	Ajawatanawong et al., 2019, Scientific Reports	#N/A
ERR751764	lineage4.2.2	Thailand	Asia	Thailand	Yes	Ajawatanawong et al., 2019, Scientific Reports	#N/A
ERR751766	lineage4.5	Thailand	Asia	Thailand	Yes	Ajawatanawong et al., 2019, Scientific Reports	#N/A
ERR751782	lineage4.8	Thailand	Asia	Thailand	Yes	Ajawatanawong et al., 2019, Scientific Reports	#N/A
ERR751788	lineage4.3.3	Thailand	Asia	Thailand	Yes	Ajawatanawong et al., 2019, Scientific Reports	#N/A
ERR751793	lineage4.5	Thailand	Asia	Thailand	Yes	Ajawatanawong et al., 2019, Scientific Reports	#N/A
ERR751800	lineage4.5	Thailand	Asia	Thailand	Yes	Ajawatanawong et al., 2019, Scientific Reports	#N/A
ERR751801	lineage4.4.2	Thailand	Asia	Thailand	Yes	Ajawatanawong et al., 2019, Scientific Reports	#N/A
ERR751802	lineage4.5	Thailand	Asia	Thailand	Yes	Ajawatanawong et al., 2019, Scientific Reports	#N/A
ERR751820	lineage4.5	Thailand	Asia	Thailand	Yes	Ajawatanawong et al., 2019, Scientific Reports	#N/A
ERR751821	lineage4.5	Thailand	Asia	Thailand	Yes	Ajawatanawong et al., 2019, Scientific Reports	#N/A
ERR751825	lineage4.5	Thailand	Asia	Thailand	Yes	Ajawatanawong et al., 2019, Scientific Reports	#N/A
ERR751827	lineage4.4.2	Thailand	Asia	Thailand	Yes	Ajawatanawong et al., 2019, Scientific Reports	#N/A
ERR751835	lineage4.5	Thailand	Asia	Thailand	Yes	Ajawatanawong et al., 2019, Scientific Reports	#N/A
ERR751838	lineage4.4.2	Thailand	Asia	Thailand	Yes	Ajawatanawong et al., 2019, Scientific Reports	#N/A
ERR751852	lineage4.3.4.2	Thailand	Asia	Thailand	Yes	Ajawatanawong et al., 2019, Scientific Reports	#N/A
ERR751882	lineage4.5	Thailand	Asia	Thailand	Yes	Ajawatanawong et al., 2019, Scientific Reports	#N/A
ERR751883	lineage4.1.2	Thailand	Asia	Thailand	Yes	Ajawatanawong et al., 2019, Scientific Reports	#N/A
ERR751894	lineage4.8	Thailand	Asia	Thailand	Yes	Ajawatanawong et al., 2019, Scientific Reports	#N/A
ERR751895	lineage4.5	Thailand	Asia	Thailand	Yes	Ajawatanawong et al., 2019, Scientific Reports	#N/A
ERR751905	lineage4.1.2.1	Thailand	Asia	Thailand	Yes	Ajawatanawong et al., 2019, Scientific Reports	#N/A
ERR751906	lineage4.5	Thailand	Asia	Thailand	Yes	Ajawatanawong et al., 2019, Scientific Reports	#N/A
ERR751910	lineage4.5	Thailand	Asia	Thailand	Yes	Ajawatanawong et al., 2019, Scientific Reports	#N/A
ERR751913	lineage4.5	Thailand	Asia	Thailand	Yes	Ajawatanawong et al., 2019, Scientific Reports	#N/A
ERR751919	lineage4.4.2	Thailand	Asia	Thailand	Yes	Ajawatanawong et al., 2019, Scientific Reports	#N/A
ERR751922	lineage4.5	Thailand	Asia	Thailand	Yes	Ajawatanawong et al., 2019, Scientific Reports	#N/A
ERR751923	lineage4.5	Thailand	Asia	Thailand	Yes	Ajawatanawong et al., 2019, Scientific Reports	#N/A
ERR751928	lineage4.5	Thailand	Asia	Thailand	Yes	Ajawatanawong et al., 2019, Scientific Reports	#N/A
ERR751937	lineage4.5	Thailand	Asia	Thailand	Yes	Ajawatanawong et al., 2019, Scientific Reports	#N/A
ERR751942	lineage4.2	Thailand	Asia	Thailand	Yes	Ajawatanawong et al., 2019, Scientific Reports	#N/A
ERR751945	lineage4.5	Thailand	Asia	Thailand	Yes	Ajawatanawong et al., 2019, Scientific Reports	#N/A
ERR751948	lineage4.5	Thailand	Asia	Thailand	Yes	Ajawatanawong et al., 2019, Scientific Reports	#N/A
ERR751950	lineage4.2.2	Thailand	Asia	Thailand	Yes	Ajawatanawong et al., 2019, Scientific Reports	#N/A
ERR751955	lineage4.5	Thailand	Asia	Thailand	Yes	Ajawatanawong et al., 2019, Scientific Reports	#N/A
ERR751960	lineage4.5	Thailand	Asia	Thailand	Yes	Ajawatanawong et al., 2019, Scientific Reports	#N/A
ERR751963	lineage4.4.2	Thailand	Asia	Thailand	Yes	Ajawatanawong et al., 2019, Scientific Reports	#N/A
ERR751978	lineage4.4.2	Thailand	Asia	Thailand	Yes	Ajawatanawong et al., 2019, Scientific Reports	#N/A
ERR751983	lineage4.5	Thailand	Asia	Thailand	Yes	Ajawatanawong et al., 2019, Scientific Reports	#N/A
ERR751989	lineage4.5	Thailand	Asia	Thailand	Yes	Ajawatanawong et al., 2019, Scientific Reports	#N/A
ERR752001	lineage4.4.1.1	Thailand	Asia	Thailand	Yes	Ajawatanawong et al., 2019, Scientific Reports	#N/A
ERR752004	lineage4.4.2	Thailand	Asia	Thailand	Yes	Ajawatanawong et al., 2019, Scientific Reports	#N/A
ERR752011	lineage4.5	Thailand	Asia	Thailand	Yes	Ajawatanawong et al., 2019, Scientific Reports	#N/A
ERR752013	lineage4.4.2	Thailand	Asia	Thailand	Yes	Ajawatanawong et al., 2019, Scientific Reports	#N/A
ERR752017	lineage4.4	Thailand	Asia	Thailand	Yes	Ajawatanawong et al., 2019, Scientific Reports	#N/A
ERR752021	lineage4.5	Thailand	Asia	Thailand	Yes	Ajawatanawong et al., 2019, Scientific Reports	#N/A
ERR752028	lineage4.4.2	Thailand	Asia	Thailand	Yes	Ajawatanawong et al., 2019, Scientific Reports	#N/A
ERR752041	lineage4.5	Thailand	Asia	Thailand	Yes	Ajawatanawong et al., 2019, Scientific Reports	#N/A
ERR752043	lineage4.1.2	Thailand	Asia	Thailand	Yes	Ajawatanawong et al., 2019, Scientific Reports	#N/A
ERR752048	lineage4.8	Thailand	Asia	Thailand	Yes	Ajawatanawong et al., 2019, Scientific Reports	#N/A
ERR752052	lineage4.4.2	Thailand	Asia	Thailand	Yes	Ajawatanawong et al., 2019, Scientific Reports	#N/A
ERR752055	lineage4.5	Thailand	Asia	Thailand	Yes	Ajawatanawong et al., 2019, Scientific Reports	#N/A
ERR752060	lineage4.2.2	Thailand	Asia	Thailand	Yes	Ajawatanawong et al., 2019, Scientific Reports	#N/A
ERR752065	lineage4.4.2	Thailand	Asia	Thailand	Yes	Ajawatanawong et al., 2019, Scientific Reports	#N/A
ERR752084	lineage4.5	Thailand	Asia	Thailand	Yes	Ajawatanawong et al., 2019, Scientific Reports	#N/A
ERR752096	lineage4.5	Thailand	Asia	Thailand	Yes	Ajawatanawong et al., 2019, Scientific Reports	#N/A
ERR752097	lineage4.5	Thailand	Asia	Thailand	Yes	Ajawatanawong et al., 2019, Scientific Reports	#N/A
ERR752105	lineage4.4.2	Thailand	Asia	Thailand	Yes	Ajawatanawong et al., 2019, Scientific Reports	#N/A
ERR752109	lineage4.5	Thailand	Asia	Thailand	Yes	Ajawatanawong et al., 2019, Scientific Reports	#N/A
ERR752111	lineage4.4.2	Thailand	Asia	Thailand	Yes	Ajawatanawong et al., 2019, Scientific Reports	#N/A
ERR752113	lineage4.5	Thailand	Asia	Thailand	Yes	Ajawatanawong et al., 2019, Scientific Reports	#N/A
ERR752116	lineage4.5	Thailand	Asia	Thailand	Yes	Ajawatanawong et al., 2019, Scientific Reports	#N/A
ERR752117	lineage4.4.2	Thailand	Asia	Thailand	Yes	Ajawatanawong et al., 2019, Scientific Reports	#N/A
ERR752120	lineage4.1.2	Thailand	Asia	Thailand	Yes	Ajawatanawong et al., 2019, Scientific Reports	#N/A
ERR752121	lineage4.5	Thailand	Asia	Thailand	Yes	Ajawatanawong et al., 2019, Scientific Reports	#N/A
ERR752123	lineage4.2.2	Thailand	Asia	Thailand	Yes	Ajawatanawong et al., 2019, Scientific Reports	#N/A
ERR752126	lineage4.5	Thailand	Asia	Thailand	Yes	Ajawatanawong et al., 2019, Scientific Reports	#N/A
ERR752128	lineage4.8	Thailand	Asia	Thailand	Yes	Ajawatanawong et al., 2019, Scientific Reports	#N/A
ERR752151	lineage4.4.2	Thailand	Asia	Thailand	Yes	Ajawatanawong et al., 2019, Scientific Reports	#N/A
ERR752153	lineage4.5	Thailand	Asia	Thailand	Yes	Ajawatanawong et al., 2019, Scientific Reports	#N/A
ERR752171	lineage4.4	Thailand	Asia	Thailand	Yes	Ajawatanawong et al., 2019, Scientific Reports	#N/A
ERR752174	lineage4.5	Thailand	Asia	Thailand	Yes	Ajawatanawong et al., 2019, Scientific Reports	#N/A
ERR752181	lineage4.8	Thailand	Asia	Thailand	Yes	Ajawatanawong et al., 2019, Scientific Reports	#N/A
ERR752188	lineage4.1.2.1	Thailand	Asia	Thailand	Yes	Ajawatanawong et al., 2019, Scientific Reports	#N/A
ERR752194	lineage4.5	Thailand	Asia	Thailand	Yes	Ajawatanawong et al., 2019, Scientific Reports	#N/A
ERR752201	lineage4.4.2	Thailand	Asia	Thailand	Yes	Ajawatanawong et al., 2019, Scientific Reports	#N/A
ERR752202	lineage4.2.2	Thailand	Asia	Thailand	Yes	Ajawatanawong et al., 2019, Scientific Reports	#N/A
ERR752206	lineage4.4.2	Thailand	Asia	Thailand	Yes	Ajawatanawong et al., 2019, Scientific Reports	#N/A
ERR752210	lineage4.5	Thailand	Asia	Thailand	Yes	Ajawatanawong et al., 2019, Scientific Reports	#N/A
ERR752233	lineage4.5	Thailand	Asia	Thailand	Yes	Ajawatanawong et al., 2019, Scientific Reports	#N/A
ERR752241	lineage4.5	Thailand	Asia	Thailand	Yes	Ajawatanawong et al., 2019, Scientific Reports	#N/A
ERR752242	lineage4.5	Thailand	Asia	Thailand	Yes	Ajawatanawong et al., 2019, Scientific Reports	#N/A
ERR752243	lineage4.5	Thailand	Asia	Thailand	Yes	Ajawatanawong et al., 2019, Scientific Reports	#N/A
ERR752248	lineage4.5	Thailand	Asia	Thailand	Yes	Ajawatanawong et al., 2019, Scientific Reports	#N/A
ERR752268	lineage4.5	Thailand	Asia	Thailand	Yes	Ajawatanawong et al., 2019, Scientific Reports	#N/A
ERR752272	lineage4.5	Thailand	Asia	Thailand	Yes	Ajawatanawong et al., 2019, Scientific Reports	#N/A
ERR752280	lineage4.5	Thailand	Asia	Thailand	Yes	Ajawatanawong et al., 2019, Scientific Reports	#N/A
ERR767957	lineage4.4	Thailand	Asia	Thailand	Yes	Ajawatanawong et al., 2019, Scientific Reports	#N/A
ERR767961	lineage4.4	Thailand	Asia	Thailand	Yes	Ajawatanawong et al., 2019, Scientific Reports	#N/A
ERR767972	lineage4.5	Thailand	Asia	Thailand	Yes	Ajawatanawong et al., 2019, Scientific Reports	#N/A
ERR767992	lineage4.4.2	Thailand	Asia	Thailand	Yes	Ajawatanawong et al., 2019, Scientific Reports	#N/A
ERR768009	lineage4.5	Thailand	Asia	Thailand	Yes	Ajawatanawong et al., 2019, Scientific Reports	#N/A
ERR768012	lineage4.4.2	Thailand	Asia	Thailand	Yes	Ajawatanawong et al., 2019, Scientific Reports	#N/A
ERR768015	lineage4.5	Thailand	Asia	Thailand	Yes	Ajawatanawong et al., 2019, Scientific Reports	#N/A
ERR768022	lineage4.4	Thailand	Asia	Thailand	Yes	Ajawatanawong et al., 2019, Scientific Reports	#N/A
ERR768027	lineage4.5	Thailand	Asia	Thailand	Yes	Ajawatanawong et al., 2019, Scientific Reports	#N/A
ERR768044	lineage4.5	Thailand	Asia	Thailand	Yes	Ajawatanawong et al., 2019, Scientific Reports	#N/A
ERR775755	lineage4.5	Thailand	Asia	Thailand	Yes	Ajawatanawong et al., 2019, Scientific Reports	#N/A
ERR775774	lineage4.5	Thailand	Asia	Thailand	Yes	Ajawatanawong et al., 2019, Scientific Reports	#N/A
ERR775776	lineage4.5	Thailand	Asia	Thailand	Yes	Ajawatanawong et al., 2019, Scientific Reports	#N/A
ERR775777	lineage4.5	Thailand	Asia	Thailand	Yes	Ajawatanawong et al., 2019, Scientific Reports	#N/A
ERR775804	lineage4.5	Thailand	Asia	Thailand	Yes	Ajawatanawong et al., 2019, Scientific Reports	#N/A
ERR775806	lineage4.4	Thailand	Asia	Thailand	Yes	Ajawatanawong et al., 2019, Scientific Reports	#N/A
ERR775807	lineage4.5	Thailand	Asia	Thailand	Yes	Ajawatanawong et al., 2019, Scientific Reports	#N/A
ERR846995	lineage4.5	Thailand	Asia	Thailand	Yes	Ajawatanawong et al., 2019, Scientific Reports	#N/A
ERR846996	lineage4.5	Thailand	Asia	Thailand	Yes	Ajawatanawong et al., 2019, Scientific Reports	#N/A
ERR171165	lineage4.4.2	Thailand	Asia	Thailand	Yes	Bryant et al., 2013, Lancet Resp. Med.	#N/A
ERR1465766	lineage4.1.2.1	Vietnam	Asia	Vietnam	Yes	Stucki et al., 2016, Nat Genet	2007
SRR5074075	lineage4.1.2.1	Vietnam	Asia	Vietnam	Yes	Holt et al., 2018, Nat Genet	2008
SRR5074102	lineage4.4.2	Vietnam	Asia	Vietnam	Yes	Holt et al., 2018, Nat Genet	2008
SRR5074111	lineage4.1.2.1	Vietnam	Asia	Vietnam	Yes	Holt et al., 2018, Nat Genet	2008
SRR5074141	lineage4.1.2	Vietnam	Asia	Vietnam	Yes	Holt et al., 2018, Nat Genet	2008
SRR5074142	lineage4.4.1.2	Vietnam	Asia	Vietnam	Yes	Holt et al., 2018, Nat Genet	2008
SRR5074187	lineage4.1.2.1	Vietnam	Asia	Vietnam	Yes	Holt et al., 2018, Nat Genet	2008
SRR5073565	lineage4.1.2.1	Vietnam	Asia	Vietnam	Yes	Holt et al., 2018, Nat Genet	2009
SRR5073623	lineage4.2.2	Vietnam	Asia	Vietnam	Yes	Holt et al., 2018, Nat Genet	2009
SRR5073627	lineage4.4.2	Vietnam	Asia	Vietnam	Yes	Holt et al., 2018, Nat Genet	2009
SRR5073675	lineage4.4.2	Vietnam	Asia	Vietnam	Yes	Holt et al., 2018, Nat Genet	2009
SRR5073855	lineage4.1.2.1	Vietnam	Asia	Vietnam	Yes	Holt et al., 2018, Nat Genet	2009
SRR5074072	lineage4.1.2	Vietnam	Asia	Vietnam	Yes	Holt et al., 2018, Nat Genet	2009
SRR5074109	lineage4.8	Vietnam	Asia	Vietnam	Yes	Holt et al., 2018, Nat Genet	2009
SRR5074165	lineage4.5	Vietnam	Asia	Vietnam	Yes	Holt et al., 2018, Nat Genet	2009
SRR5074178	lineage4.1.2.1	Vietnam	Asia	Vietnam	Yes	Holt et al., 2018, Nat Genet	2009
[truncated: 259 more rows]

## Sheet: Supplementary Table 2
Supplementary Table 2: The number of genomes of each sub-lineage grouped by country or region of analysis
Row Labels	China	Indonesia	Philippines	Thailand	Vietnam	Africa	Asia	Europe	North America	Oceania	South America	Number from China, Indonesia, Philippines, Thailand & Vietnam	Percentage from China, Indonesia, Philippines, Thailand & Vietnam	Grand Total				China
lineage4.3.3	2	13		1	7	12	19	42	3		209	23	0.0746753	308				Malaysia
lineage4.5	97	13	4	101	46		2	5				261	0.973881	268				Myanmar
lineage4.1.2.1		56	4	2	56	4	15	81	1	1	35	118	0.462745	255				Philippines
lineage4.8	1	29		9	27	10	14	126	2	2	17	66	0.278481	237				Thailand
lineage4.3.4.2	1	2	9	3		4	8	39	1		89	15	0.0961538	156				Vietnam
lineage4.4.2	52	4		41	42			1				139	0.992857	140
lineage4.2.2	21	1		12	53	2	6	15				87	0.790909	110
lineage4.1.1.1				1	1	1	3	49	7		28	2	0.0222222	90
lineage4.1.1.3		1	2	1		1	4	61	1		3	4	0.0540541	74
lineage4.3.4.1	1		11			2		16			38	12	0.176471	68
lineage4.4.1.1		12		1	5	4	1	7	27		11	18	0.264706	68
lineage4.3.2		3	1		1			17	1		35	5	0.0862069	58
lineage4.3.4.2.1						36		13			5	0	0	54
lineage4.7		2			1	25	1	5			17	3	0.0588235	51
lineage4.1.2		6		4	19	3		9	1		3	29	0.644444	45
lineage4.9		1		1		14	9	3	10	2	4	2	0.0454545	44
lineage4.4.1.2		20			4		1	9	2		1	24	0.648649	37
lineage4.3		26					6	2			1	26	0.742857	35
lineage4.2.1	1			2	1			24				4	0.142857	28
lineage4.6.1.2						19		4				0	0	23
lineage4.2.2.1					1			15				1	0.0625	16
lineage4.4	1	1		8	1		4					11	0.733333	15
lineage4.6.2.2					3	2		10				3	0.2	15
lineage4	2	2			2		3	4				6	0.461538	13
lineage4.3.1					2			9				2	0.181818	11
lineage4.1					1	2		4			1	1	0.125	8
lineage4.6					1		1	4				1	0.166667	6
lineage4.1.1								2	2			0	0	4
lineage4.2	2			1								3	1	3
lineage4.3.4											3	0	0	3
lineage4.4.1		2									1	2	0.666667	3
lineage4.6.1.1						3						0	0	3
lineage4.3.2.1								2				0	0	2
lineage4.6.2							1	1				0	0	2
lineage4.6.2.1								2				0	0	2
lineage4.1.1.2					1							1	1	1
Grand Total	181	194	31	189	275	144	98	581	58	5	501	870	0.385467	2257

## Sheet: Supplementary Table 3
Supplementary Table 3: Information about the 40 nodes identified by TreeBreaker as representing a shift in the proportion of Indonesian, Thai, Vietnamese or Southeast Asian/Chinese genomes.
								Number of descendent genomes from
Node Index	Number of leaves descending from node	Sub-lineage	Sub-lineage type	Sub-clade type	Prop of treebreaker clade which is from Vietnam, Indonesia, China or Thailand	Proportion of sub-lineage (LX.X.X) which is from Vietnam, Indonesia, China or Thailand	identifying_strain	Vietnam	China	Indonesia	Thailand	AS	EU	NA	SA	AF	OC	SIMMAP assignment of parent of this node	SIMMAP assignment of this node	indo treebreaker posterior	thai treebreaker posterior	vn treebreaker posterior	seac treebreaker posterior	Included in Figure 2 and highlighted in Suppelementary Figure 1?
index=2554	13	L4.1.2	Global	Asian sub-clade in global sub-lineage	1	0.49	3679-02MTB0255	13	0	0	0	0	0	0	0	0	0	EU 0.73	VN 1	0	0	0.984	0.866	Yes
index=2540	284	L4.1.2	Global	Asian sub-clade in global sub-lineage	0.457746	0.49	14025-ERR400377	62	0	62	6	19	88	2	38	6	1	EU 0.74	VN 0.65	0.39	0	0.368	0.856	Yes
index=2345	9	L4.1.2.1	Global	Reversion	0	0.49	13867-ERR046957	0	0	0	0	0	9	0	0	0	0	ID 0.72	EU (UK) 1	0.744	0	0.002	0.986	Yes
index=2287	31	L4.1.2.1	Global	Reversion	0.0967742	0.49	13966-ERR400312	3	0	0	0	10	8	1	9	0	0	EU 0.87	EU 0.98	0	0	0	0.716	No
index=2482	8	L4.1.2.1	Global	Asian sub-clade in global sub-lineage	1	0.49	11048-SRR6480503	0	0	8	0	0	0	0	0	0	0	EU 0.89	ID 1	0.974	0	0.002	0.116	Yes
index=2294	8	L4.1.2.1	Global	Asian sub-clade in global sub-lineage	1	0.49	9378-SRR5065677	8	0	0	0	0	0	0	0	0	0	EU 0.61	VN 0.97	0	0	0.926	0.05	Yes
index=2511	255	L4.1.2.1	Global	Asian sub-clade in global sub-lineage	0.447059	0.49	11161-SRR6480616	56	0	56	2	19	81	1	35	4	1	VN 0.72	VN 0.96	0.066	0	0.904	0.026	No
index=2359	64	L4.1.2.1	Global	Asian sub-clade in global sub-lineage	0.671875	0.49	10945-SRR6480400	4	0	37	2	3	16	0	2	0	0	EU 0.71	ID 0.7	0.688	0.002	0.002	0.004	Yes
index=2490	234	L4.1.2.1	Global	Asian sub-clade in global sub-lineage	0.410256	0.49	13060-ERR067730	40	0	54	2	18	79	1	35	4	1	EU 0.82	EU 0.89	0.002	0	0.996	0	No
index=4329	7	L4.2.1	Global	Asian sub-clade in global sub-lineage	0.428571	0.142857	13031-ERR067661	0	1	0	2	0	4	0	0	0	0	EU 0.99	EU 0.99	0.002	0.034	0.008	0.566	No
index=4264	88	L4.2.2	Asian	Asian sub-clade in Asian sub-lineage	1	0.698413	12036-SRR671832	54	21	1	12	0	0	0	0	0	0	EU 0.99	CN 0.99	0	0.004	0.002	1	Yes
index=4187	5	L4.2.2	Asian	Asian sub-clade in Asian sub-lineage	1	0.698413	16073-ERR751764	0	0	0	5	0	0	0	0	0	0	VN 0.7	TH 0.92	0	0.938	0.556	0.002	Yes
index=4246	64	L4.2.2	Asian	Asian sub-clade in Asian sub-lineage	1	0.698413	11126-SRR6480581	51	7	1	5	0	0	0	0	0	0	CN 0.99	VN 0.81	0	0	0.898	0	Yes
index=3234	25	L4.3	Global	Asian sub-clade in global sub-lineage (borderline Asian sub-lineage)	1	0.742857	11011-SRR6480466	0	0	25	0	0	0	0	0	0	0	SA 0.64	ID 0.97	1	0	0	1	Yes
index=2625	11	L4.3.4.1	Global	Asian (Filipino) sub-clade in global sub-lineage	0	0.0960854	16565-ERR3256199	0	0	0	0	11	0	0	0	0	0	SA 0.99	PH 1	0	0	0	1	Yes
index=2705	21	L4.3.4.2	Global	Asian (Filipino) sub-clade in global sub-lineage	0.0952381	0.0960854	16483-ERR3256115	0	0	0	2	16	1	0	2	0	0	SA 0.99	SA 0.69 (node below is PH 0.99)	0	0.012	0	0.754	Yes
index=3919	7	L4.4	Global	Asian sub-clade in global sub-lineage (closely related to Asian sub-lineage)	1	0.733333	15911-ERR718434	0	0	0	7	0	0	0	0	0	0	TH 0.45/CN 0.34	TH 1	0.002	0.658	0.01	0.008	No
index=4110	8	L4.4.1.1	Global	Asian sub-clade in global sub-lineage	1	0.407407	11012-SRR6480467	0	0	8	0	0	0	0	0	0	0	NA 0.89	ID 0.93	1	0	0	0.84	Yes
index=4076	5	L4.4.1.1	Global	Asian sub-clade in global sub-lineage	1	0.407407	17014-DRR185084	5	0	0	0	0	0	0	0	0	0	SA 0.99	VN 0.6 (node below is VN 0.99)	0	0	0.774	0.56	Yes
index=4142	5	L4.4.1.2	Global	Reversion	0	0.407407	12942-ERR257899	0	0	0	0	0	5	0	0	0	0	ID 0.99	EU 0.99	0.886	0.008	0.002	0.966	Yes
index=4162	25	L4.4.1.2	Global	Asian sub-clade in global sub-lineage	0.8	0.407407	10996-SRR6480451	2	0	18	0	0	5	0	0	0	0	ID 0.74	ID 0.96	0.628	0	0	0.788	No
index=4064	152	L4.4.2	Asian	Asian sub-clade in Asian sub-lineage	0.986842	0.992857	16398-ERR767961	43	53	5	49	1	1	0	0	0	0	EU 0.55	CN 0.54/VN 0.34	0	0.684	0.002	0.768	Yes
index=3945	16	L4.4.2	Asian	Asian sub-clade in Asian sub-lineage	0.9375	0.992857	12095-ERR171165	0	0	0	15	0	1	0	0	0	0	VN 0.77	TH 1	0.002	1	0.818	0.016	Yes
index=4058	5	L4.4.2	Asian	Asian sub-clade in Asian sub-lineage	1	0.992857	9707-SRR5065203	5	0	0	0	0	0	0	0	0	0	CN 0.68	VN 0.97	0	0.004	1	0.008	Yes
index=3981	52	L4.4.2	Asian	Asian sub-clade in Asian sub-lineage	0.980769	0.992857	9036-SRR5065244	23	4	1	23	0	1	0	0	0	0	CN 0.99	VN 0.75	0.002	0	0.832	0.002	Yes
index=4026	5	L4.4.2	Asian	Asian sub-clade in Asian sub-lineage	1	0.992857	16331-ERR752201	4	0	0	1	0	0	0	0	0	0	CN 0.96	VN 0.82	0	0	0.704	0.002	Yes
index=4014	5	L4.4.2	Asian	Asian sub-clade in Asian sub-lineage	1	0.992857	9026-SRR5065233	5	0	0	0	0	0	0	0	0	0	VN 0.44/CN 0.37	VN 0.99	0.002	0	0.718	0	No
index=3519	270	L4.5	Asian	Asian sub-clade in Asian sub-lineage	0.959259	0.958955	12357-ERR2179850	46	99	13	101	6	5	0	0	0	0	EU 0.92	CN 0.89	0	0.018	0	1	Yes
index=3309	5	L4.5	Asian	Asian sub-clade in Asian sub-lineage	1	0.958955	16043-ERR751713	0	0	0	5	0	0	0	0	0	0	VN 0.95	TH 1	0.002	0.858	0.15	0.01	Yes
index=3499	14	L4.5	Asian	Asian sub-clade in Asian sub-lineage	1	0.958955	12217-ERR2179691	0	1	0	13	0	0	0	0	0	0	CN 1	CN 0.8 (node below this on is TH 0.98)	0.002	0.528	0.004	0.002	Yes
index=3319	70	L4.5	Asian	Asian sub-clade in Asian sub-lineage	0.957143	0.958955	3815-02MTB0420	35	6	7	19	3	0	0	0	0	0	VN 0.978 (node above is CN 0.97)	VN 0.99	0.012	0.004	1	0	Yes
index=3351	102	L4.5	Asian	Asian sub-clade in Asian sub-lineage	0.960784	0.958955	15978-ERR718546	38	22	13	25	4	0	0	0	0	0	CN 1	CN 1	0.06	0.756	0.004	0	No
index=3448	9	L4.5	Asian	Asian sub-clade in Asian sub-lineage	1	0.958955	12054-SRR671850	4	5	0	0	0	0	0	0	0	0	CN 1	CN 1	0	0.922	0.002	0	No
index=3463	66	L4.5	Asian	Asian sub-clade in Asian sub-lineage	1	0.958955	15977-ERR718545	5	10	0	51	0	0	0	0	0	0	CN 0.847	CN 0.55/TH 0.44	0	0.98	0	0	No
index=3669	7	L4.8	Global	Asian sub-clade in global sub-lineage	1	0.278481	4070-02MTB0720	7	0	0	0	0	0	0	0	0	0	EU 0.99	VN 1	0.008	0	1	1	Yes
index=3752	65	L4.8	Global	Asian sub-clade in global sub-lineage	0.553846	0.278481	16884-DRR184954	16	1	19	0	0	10	2	14	2	1	EU 1	EU 0.97	0.01	0	0.502	1	No
index=3523	5	L4.8	Global	Asian sub-clade in global sub-lineage	1	0.278481	10841-SRR5710019	0	0	0	5	0	0	0	0	0	0	EU 1	TH 1	0	0.976	0.006	0.97	Yes
index=3662	7	L4.8	Global	Asian sub-clade in global sub-lineage	0.714286	0.278481	11044-SRR6480499	0	0	5	0	0	2	0	0	0	0	EU 0.90	ID 0.99	0.776	0	0.006	0.688	Yes
index=3704	9	L4.8	Global	Asian sub-clade in global sub-lineage	1	0.278481	11150-SRR6480605	0	0	9	0	0	0	0	0	0	0	ID 0.93	ID 1	0.98	0	0.022	0.392	No
index=3736	49	L4.8	Global	Asian sub-clade in global sub-lineage	0.571429	0.278481	12644-ERR2653036	10	1	17	0	0	7	1	12	1	0	EU 0.96	EU 0.42/ID 0.36	0.694	0	0.044	0.012	No
